# Supplementary material for: 2-{[2-(Piperazin-4-ium-1-yl)ethyl­iminio]meth­yl}phenolate 0.06-chloride 0.94-perchlorate
Source: Acta Crystallogr Sect E Struct Rep Online. 2011 Oct 22;67(Pt 11):o2986. doi: 10.1107/S1600536811042255 (PMC3247388; doi:10.1107/S1600536811042255)
Supplement: Supplementary file 1 [file e-67-o2986-sup1.cif]

##############################################################################
#                                                                            #
# This CIF contains the data in a paper accepted for publication in          #
# Acta Crystallographica Section E. It conforms to the requirements of       #
# Notes for Authors for Acta Crystallographica Section E, and has been       #
# peer reviewed under the auspices of the IUCr Commission on Journals.       #
#                                                                            #
# Full details of the Crystallographic Information File format               #
# are given in the paper "The Crystallographic Information File (CIF):       #
# a New Standard Archive File for Crystallography" by S. R. Hall, F. H.      #
# Allen and I. D. Brown [Acta Cryst. (1991), A47, 655-685].                  #
#                                                                            #
# The current version of the core CIF dictionary is obtainable from          #
# ftp://ftp.iucr.org/pub/cif_core.dic.                                       #
#                                                                            #
# Software is freely available for graphical display of the structure(s)     #
# in this CIF. For information consult the CIF software page                 #
# http://www.iucr.org/resources/cif/software.                                #
#                                                                            #
# This file may be used for bona fide research purposes within the           #
# scientific community so long as proper attribution is given to the journal # 
# article from which it was obtained.                                        #
#                                                                            #
##############################################################################
data_I
_audit_creation_method     SHELXL-97
_chemical_name_systematic
;
2-{[2-(Piperazin-4-ium-1-yl)ethyliminio]methyl}phenolate
0.06-chloride 0.94-perchlorate
;
_chemical_name_common     ?
_chemical_formula_moiety     'C13 H20 N3 O +, 0.94(Cl O4 -), 0.06(Cl -)'
_chemical_formula_sum     'C13 H20 Cl N3 O4.75'
_chemical_formula_iupac     'C13 H20 N3 O +, 0.94Cl O4 -, 0.06Cl -'
_chemical_formula_weight     329.74
_chemical_melting_point     ?
_symmetry_cell_setting     monoclinic
_symmetry_space_group_name_H-M     'P 21/c'
_symmetry_space_group_name_Hall     '-P 2ybc'
loop_
    _symmetry_equiv_pos_as_xyz
    'x, y, z'
    '-x, y+1/2, -z+1/2'
    '-x, -y, -z'
    'x, -y-1/2, z-1/2'
_cell_length_a     11.2322(2)
_cell_length_b     6.52400(10)
_cell_length_c     21.0087(4)
_cell_angle_alpha     90.00
_cell_angle_beta     90.5970(10)
_cell_angle_gamma     90.00
_cell_volume     1539.41(5)
_cell_formula_units_Z     4
_cell_measurement_reflns_used     3417
_cell_measurement_theta_min     2.67
_cell_measurement_theta_max     29.03
_cell_measurement_temperature     100(2)
_exptl_crystal_description     Block
_exptl_crystal_colour     Brown
_exptl_crystal_size_max     0.28
_exptl_crystal_size_mid     0.22
_exptl_crystal_size_min     0.18
_exptl_crystal_density_diffrn     1.423
_exptl_crystal_density_meas     ?
_exptl_crystal_density_method     'not measured'
_exptl_crystal_F_000     696
_exptl_absorpt_coefficient_mu     0.274
_exptl_absorpt_correction_type     multi-scan
_exptl_absorpt_process_details     '(SADABS; Sheldrick, 1996)'
_exptl_absorpt_correction_T_min     0.9273
_exptl_absorpt_correction_T_max     0.9524
_exptl_special_details     ?
_diffrn_ambient_temperature     100(2)
_diffrn_radiation_type     MoK\a
_diffrn_radiation_wavelength     0.71073
_diffrn_radiation_source     'fine-focus sealed tube'
_diffrn_radiation_monochromator     graphite
_diffrn_measurement_device_type     'Bruker APEXII CCD'
_diffrn_measurement_method     '\f and \w'
_diffrn_detector_area_resol_mean     ?
_diffrn_reflns_number     11909
_diffrn_reflns_av_R_equivalents     0.0311
_diffrn_reflns_av_sigmaI/netI     0.0265
_diffrn_reflns_theta_min     1.81
_diffrn_reflns_theta_max     25.49
_diffrn_reflns_theta_full     25.49
_diffrn_measured_fraction_theta_max     1.000
_diffrn_measured_fraction_theta_full     1.000
_diffrn_reflns_limit_h_min     -13
_diffrn_reflns_limit_h_max     13
_diffrn_reflns_limit_k_min     -7
_diffrn_reflns_limit_k_max     7
_diffrn_reflns_limit_l_min     -24
_diffrn_reflns_limit_l_max     25
_refine_special_details
;
Refinement of <i>F</i>^2^ against ALL reflections. The weighted <i>R</i>-factor
<i>wR</i> and goodness of fit <i>S</i> are based on <i>F</i>^2^, conventional
<i>R</i>-factors <i>R</i> are based on <i>F</i>, with <i>F</i> set to zero for
negative <i>F</i>^2^. The threshold expression of <i>F</i>^2^ >
\s(<i>F</i>^2^) is used only for calculating <i>R</i>-factors(gt) <i>etc</i>.
and is not relevant to the choice of reflections for refinement.
<i>R</i>-factors based on <i>F</i>^2^ are statistically about twice as large
as those based on <i>F</i>, and <i>R</i>- factors based on ALL data will be
even larger.
;
_reflns_number_total     2860
_reflns_number_gt     2393
_reflns_threshold_expression     I>2sigma(I)
_refine_ls_structure_factor_coef     Fsqd
_refine_ls_matrix_type     full
_refine_ls_R_factor_all     0.0543
_refine_ls_R_factor_gt     0.0452
_refine_ls_wR_factor_gt     0.1207
_refine_ls_wR_factor_ref     0.1271
_refine_ls_goodness_of_fit_ref     1.042
_refine_ls_restrained_S_all     1.060
_refine_ls_number_reflns     2860
_refine_ls_number_parameters     213
_refine_ls_number_restraints     6
_refine_ls_hydrogen_treatment     mixed
_refine_ls_weighting_scheme     calc
_refine_ls_weighting_details
         'calc w=1/[\s^2^(Fo^2^)+(0.0613P)^2^+1.4958P] where P=(Fo^2^+2Fc^2^)/3'
_atom_sites_solution_hydrogens     geom
_atom_sites_solution_primary     direct
_atom_sites_solution_secondary     difmap
_refine_ls_shift/su_max     0.001
_refine_ls_shift/su_mean     0.000
_refine_diff_density_max     0.577
_refine_diff_density_min     -0.273
_refine_ls_extinction_method     none
_refine_ls_extinction_coef     ?
loop_
    _atom_type_symbol
    _atom_type_description
    _atom_type_scat_dispersion_real
    _atom_type_scat_dispersion_imag
    _atom_type_scat_source
    'C' 'C' 0.0033 0.0016
                         'International Tables Vol C Tables 4.2.6.8 and 6.1.1.4'
    'H' 'H' 0.0000 0.0000
                         'International Tables Vol C Tables 4.2.6.8 and 6.1.1.4'
    'N' 'N' 0.0061 0.0033
                         'International Tables Vol C Tables 4.2.6.8 and 6.1.1.4'
    'O' 'O' 0.0106 0.0060
                         'International Tables Vol C Tables 4.2.6.8 and 6.1.1.4'
    'Cl' 'Cl' 0.1484 0.1585
                         'International Tables Vol C Tables 4.2.6.8 and 6.1.1.4'
_computing_data_collection     'APEX2 (Bruker, 2007)'
_computing_cell_refinement     'SAINT (Bruker, 2007)'
_computing_data_reduction     'SAINT (Bruker, 2007)'
_computing_structure_solution     'SHELXS97 (Sheldrick, 2008)'
_computing_structure_refinement     'SHELXL97 (Sheldrick, 2008)'
_computing_molecular_graphics     'X-SEED (Barbour, 2001)'
_computing_publication_material
;
'SHELXL97 (Sheldrick, 2008) and publCIF (Westrip, 2010)'
;
loop_
    _atom_site_type_symbol
    _atom_site_label
    _atom_site_fract_x
    _atom_site_fract_y
    _atom_site_fract_z
    _atom_site_U_iso_or_equiv
    _atom_site_adp_type
    _atom_site_calc_flag
    _atom_site_refinement_flags
    _atom_site_occupancy
    _atom_site_symmetry_multiplicity
    _atom_site_disorder_assembly
    _atom_site_disorder_group
    O O1 0.92876(14) 0.3289(3) 0.88619(8) 0.0288(4) Uani d . 1 1 . .
    N N1 0.72796(16) 0.1530(3) 0.85235(9) 0.0241(4) Uani d . 1 1 . .
    H H1 0.793(2) 0.153(4) 0.8761(12) 0.029 Uiso d . 1 1 . .
    N N2 0.72451(16) -0.0667(3) 0.97192(9) 0.0227(4) Uani d . 1 1 . .
    N N3 0.85668(19) -0.2651(3) 1.07210(10) 0.0279(5) Uani d . 1 1 . .
    H H3A 0.802(3) -0.323(4) 1.0941(13) 0.033 Uiso d . 1 1 . .
    H H3B 0.934(2) -0.290(4) 1.0894(12) 0.033 Uiso d . 1 1 . .
    C C1 0.90467(19) 0.4724(4) 0.84465(10) 0.0232(5) Uani d . 1 1 . .
    C C2 0.9791(2) 0.6457(4) 0.83660(11) 0.0258(5) Uani d . 1 1 . .
    H H2 1.0491 0.6584 0.8620 0.031 Uiso calc R 1 1 . .
    C C3 0.9523(2) 0.7957(4) 0.79292(11) 0.0265(5) Uani d . 1 1 . .
    H H3 1.0041 0.9099 0.7888 0.032 Uiso calc R 1 1 . .
    C C4 0.8498(2) 0.7835(4) 0.75421(11) 0.0285(5) Uani d . 1 1 . .
    H H4 0.8325 0.8877 0.7239 0.034 Uiso calc R 1 1 . .
    C C5 0.7754(2) 0.6190(4) 0.76094(11) 0.0258(5) Uani d . 1 1 . .
    H H5 0.7057 0.6100 0.7351 0.031 Uiso calc R 1 1 . .
    C C6 0.80000(19) 0.4627(3) 0.80549(10) 0.0224(5) Uani d . 1 1 . .
    C C7 0.71557(19) 0.3007(4) 0.81201(10) 0.0233(5) Uani d . 1 1 . .
    H H7 0.6468 0.3017 0.7853 0.028 Uiso calc R 1 1 . .
    C C8 0.6394(2) -0.0046(4) 0.86529(11) 0.0267(5) Uani d . 1 1 . .
    H H8A 0.6691 -0.1401 0.8514 0.032 Uiso calc R 1 1 . .
    H H8B 0.5648 0.0255 0.8416 0.032 Uiso calc R 1 1 . .
    C C9 0.61617(19) -0.0068(4) 0.93633(11) 0.0253(5) Uani d . 1 1 . .
    H H9A 0.5904 0.1311 0.9502 0.030 Uiso calc R 1 1 . .
    H H9B 0.5513 -0.1047 0.9456 0.030 Uiso calc R 1 1 . .
    C C10 0.7358(2) -0.2908(4) 0.97354(12) 0.0279(5) Uani d . 1 1 . .
    H H10A 0.7346 -0.3456 0.9296 0.034 Uiso calc R 1 1 . .
    H H10B 0.6678 -0.3507 0.9967 0.034 Uiso calc R 1 1 . .
    C C11 0.8518(2) -0.3499(4) 1.00654(12) 0.0317(6) Uani d . 1 1 . .
    H H11A 0.8584 -0.5011 1.0083 0.038 Uiso calc R 1 1 . .
    H H11B 0.9197 -0.2968 0.9818 0.038 Uiso calc R 1 1 . .
    C C12 0.8353(2) -0.0404(4) 1.07244(12) 0.0284(5) Uani d . 1 1 . .
    H H12A 0.9028 0.0304 1.0520 0.034 Uiso calc R 1 1 . .
    H H12B 0.8303 0.0085 1.1169 0.034 Uiso calc R 1 1 . .
    C C13 0.7209(2) 0.0115(4) 1.03721(11) 0.0274(5) Uani d . 1 1 . .
    H H13A 0.6525 -0.0499 1.0597 0.033 Uiso calc R 1 1 . .
    H H13B 0.7099 0.1620 1.0365 0.033 Uiso calc R 1 1 . .
    Cl Cl1 0.40865(5) 0.51801(10) 0.85512(4) 0.0300(2) Uani d P 0.937(3) 1 A 1
    O O2 0.4847(3) 0.5543(5) 0.90856(15) 0.0754(9) Uani d P 0.937(3) 1 A 1
    O O3 0.4569(2) 0.6021(6) 0.79982(15) 0.0915(11) Uani d PU 0.937(3) 1 A 1
    O O4 0.29220(18) 0.5955(4) 0.86711(11) 0.0508(6) Uani d P 0.937(3) 1 A 1
    O O5 0.3970(2) 0.3003(3) 0.84855(11) 0.0556(7) Uani d P 0.937(3) 1 A 1
    Cl Cl2 0.4427(11) 0.4812(19) 0.8918(7) 0.035(4) Uiso d P 0.063(3) 1 A 2
loop_
    _atom_site_aniso_label
    _atom_site_aniso_U_11
    _atom_site_aniso_U_22
    _atom_site_aniso_U_33
    _atom_site_aniso_U_12
    _atom_site_aniso_U_13
    _atom_site_aniso_U_23
    O1 0.0230(8) 0.0290(9) 0.0341(9) -0.0034(7) -0.0090(7) 0.0078(7)
    N1 0.0182(9) 0.0287(11) 0.0252(10) -0.0029(8) -0.0033(8) 0.0015(8)
    N2 0.0191(9) 0.0236(10) 0.0254(10) 0.0013(8) -0.0021(7) -0.0009(8)
    N3 0.0203(10) 0.0295(11) 0.0337(11) -0.0054(8) -0.0065(8) 0.0061(9)
    C1 0.0221(11) 0.0261(12) 0.0214(11) 0.0016(9) 0.0008(9) -0.0008(9)
    C2 0.0220(11) 0.0283(12) 0.0272(12) -0.0016(9) -0.0020(9) -0.0022(10)
    C3 0.0262(12) 0.0237(12) 0.0298(12) -0.0021(9) 0.0064(9) -0.0006(10)
    C4 0.0308(12) 0.0282(13) 0.0266(12) 0.0055(10) 0.0044(10) 0.0048(10)
    C5 0.0215(11) 0.0314(13) 0.0244(12) 0.0042(9) -0.0012(9) 0.0009(10)
    C6 0.0205(11) 0.0247(12) 0.0222(11) 0.0018(9) 0.0008(9) -0.0022(9)
    C7 0.0184(10) 0.0292(12) 0.0223(11) 0.0021(9) -0.0021(8) -0.0012(9)
    C8 0.0220(11) 0.0292(13) 0.0289(12) -0.0053(9) -0.0034(9) 0.0027(10)
    C9 0.0187(11) 0.0267(12) 0.0305(13) 0.0009(9) 0.0003(9) 0.0025(10)
    C10 0.0253(12) 0.0249(12) 0.0334(13) 0.0015(9) -0.0079(10) -0.0040(10)
    C11 0.0291(12) 0.0253(13) 0.0406(14) 0.0053(10) -0.0108(11) -0.0044(11)
    C12 0.0259(12) 0.0278(13) 0.0315(13) -0.0027(10) -0.0035(10) -0.0037(10)
    C13 0.0260(12) 0.0270(12) 0.0293(13) 0.0024(9) -0.0014(10) -0.0039(10)
    Cl1 0.0209(3) 0.0334(4) 0.0357(5) -0.0080(2) -0.0022(3) -0.0010(3)
    O2 0.0628(17) 0.0668(17) 0.095(2) -0.0180(14) -0.0517(16) -0.0201(16)
    O3 0.0471(15) 0.134(3) 0.094(2) 0.0135(16) 0.0184(14) 0.080(2)
    O4 0.0304(11) 0.0582(14) 0.0639(15) 0.0050(10) 0.0055(10) -0.0243(12)
    O5 0.0702(16) 0.0310(12) 0.0651(15) -0.0043(11) -0.0238(12) -0.0091(10)
_geom_special_details
;
All e.s.d.'s (except the e.s.d. in the dihedral angle between two l.s. planes)
are estimated using the full covariance matrix. The cell e.s.d.'s are taken
into account individually in the estimation of e.s.d.'s in distances, angles
and torsion angles; correlations between e.s.d.'s in cell parameters are only
used when they are defined by crystal symmetry. An approximate (isotropic)
treatment of cell e.s.d.'s is used for estimating e.s.d.'s involving l.s.
planes.
;
loop_
    _geom_bond_atom_site_label_1
    _geom_bond_atom_site_label_2
    _geom_bond_site_symmetry_2
    _geom_bond_distance
    _geom_bond_publ_flag
    O1 C1 . 1.306(3) ?
    N1 C7 . 1.290(3) ?
    N1 C8 . 1.458(3) ?
    N1 H1 . 0.88(3) ?
    N2 C13 . 1.464(3) ?
    N2 C10 . 1.468(3) ?
    N2 C9 . 1.474(3) ?
    N3 C11 . 1.485(3) ?
    N3 C12 . 1.485(3) ?
    N3 H3A . 0.86(3) ?
    N3 H3B . 0.96(3) ?
    C1 C2 . 1.417(3) ?
    C1 C6 . 1.429(3) ?
    C2 C3 . 1.373(3) ?
    C2 H2 . 0.9500 ?
    C3 C4 . 1.405(3) ?
    C3 H3 . 0.9500 ?
    C4 C5 . 1.369(3) ?
    C4 H4 . 0.9500 ?
    C5 C6 . 1.410(3) ?
    C5 H5 . 0.9500 ?
    C6 C7 . 1.427(3) ?
    C7 H7 . 0.9500 ?
    C8 C9 . 1.518(3) ?
    C8 H8A . 0.9900 ?
    C8 H8B . 0.9900 ?
    C9 H9A . 0.9900 ?
    C9 H9B . 0.9900 ?
    C10 C11 . 1.519(3) ?
    C10 H10A . 0.9900 ?
    C10 H10B . 0.9900 ?
    C11 H11A . 0.9900 ?
    C11 H11B . 0.9900 ?
    C12 C13 . 1.514(3) ?
    C12 H12A . 0.9900 ?
    C12 H12B . 0.9900 ?
    C13 H13A . 0.9900 ?
    C13 H13B . 0.9900 ?
    Cl1 O3 . 1.399(3) ?
    Cl1 O2 . 1.424(3) ?
    Cl1 O4 . 1.427(2) ?
    Cl1 O5 . 1.433(2) ?
loop_
    _geom_angle_atom_site_label_1
    _geom_angle_atom_site_label_2
    _geom_angle_atom_site_label_3
    _geom_angle_site_symmetry_1
    _geom_angle_site_symmetry_3
    _geom_angle
    _geom_angle_publ_flag
    C7 N1 C8 . . 125.5(2) ?
    C7 N1 H1 . . 117.1(17) ?
    C8 N1 H1 . . 117.3(17) ?
    C13 N2 C10 . . 109.16(18) ?
    C13 N2 C9 . . 110.63(17) ?
    C10 N2 C9 . . 110.26(17) ?
    C11 N3 C12 . . 111.59(19) ?
    C11 N3 H3A . . 108.3(19) ?
    C12 N3 H3A . . 108.3(18) ?
    C11 N3 H3B . . 108.3(16) ?
    C12 N3 H3B . . 108.3(16) ?
    H3A N3 H3B . . 112(2) ?
    O1 C1 C2 . . 122.2(2) ?
    O1 C1 C6 . . 121.1(2) ?
    C2 C1 C6 . . 116.7(2) ?
    C3 C2 C1 . . 121.5(2) ?
    C3 C2 H2 . . 119.2 ?
    C1 C2 H2 . . 119.2 ?
    C2 C3 C4 . . 121.3(2) ?
    C2 C3 H3 . . 119.3 ?
    C4 C3 H3 . . 119.3 ?
    C5 C4 C3 . . 118.8(2) ?
    C5 C4 H4 . . 120.6 ?
    C3 C4 H4 . . 120.6 ?
    C4 C5 C6 . . 121.3(2) ?
    C4 C5 H5 . . 119.3 ?
    C6 C5 H5 . . 119.3 ?
    C5 C6 C7 . . 118.2(2) ?
    C5 C6 C1 . . 120.3(2) ?
    C7 C6 C1 . . 121.4(2) ?
    N1 C7 C6 . . 123.3(2) ?
    N1 C7 H7 . . 118.4 ?
    C6 C7 H7 . . 118.4 ?
    N1 C8 C9 . . 108.35(19) ?
    N1 C8 H8A . . 110.0 ?
    C9 C8 H8A . . 110.0 ?
    N1 C8 H8B . . 110.0 ?
    C9 C8 H8B . . 110.0 ?
    H8A C8 H8B . . 108.4 ?
    N2 C9 C8 . . 110.59(18) ?
    N2 C9 H9A . . 109.5 ?
    C8 C9 H9A . . 109.5 ?
    N2 C9 H9B . . 109.5 ?
    C8 C9 H9B . . 109.5 ?
    H9A C9 H9B . . 108.1 ?
    N2 C10 C11 . . 109.68(19) ?
    N2 C10 H10A . . 109.7 ?
    C11 C10 H10A . . 109.7 ?
    N2 C10 H10B . . 109.7 ?
    C11 C10 H10B . . 109.7 ?
    H10A C10 H10B . . 108.2 ?
    N3 C11 C10 . . 110.6(2) ?
    N3 C11 H11A . . 109.5 ?
    C10 C11 H11A . . 109.5 ?
    N3 C11 H11B . . 109.5 ?
    C10 C11 H11B . . 109.5 ?
    H11A C11 H11B . . 108.1 ?
    N3 C12 C13 . . 110.77(19) ?
    N3 C12 H12A . . 109.5 ?
    C13 C12 H12A . . 109.5 ?
    N3 C12 H12B . . 109.5 ?
    C13 C12 H12B . . 109.5 ?
    H12A C12 H12B . . 108.1 ?
    N2 C13 C12 . . 110.40(19) ?
    N2 C13 H13A . . 109.6 ?
    C12 C13 H13A . . 109.6 ?
    N2 C13 H13B . . 109.6 ?
    C12 C13 H13B . . 109.6 ?
    H13A C13 H13B . . 108.1 ?
    O3 Cl1 O2 . . 110.8(2) ?
    O3 Cl1 O4 . . 111.81(16) ?
    O2 Cl1 O4 . . 110.21(16) ?
    O3 Cl1 O5 . . 110.2(2) ?
    O2 Cl1 O5 . . 107.10(16) ?
    O4 Cl1 O5 . . 106.59(15) ?
loop_
    _geom_hbond_atom_site_label_D
    _geom_hbond_atom_site_label_H
    _geom_hbond_atom_site_label_A
    _geom_hbond_site_symmetry_A
    _geom_hbond_distance_DH
    _geom_hbond_distance_HA
    _geom_hbond_distance_DA
    _geom_hbond_angle_DHA
    N1 H1 O1 . 0.88(3) 1.92(3) 2.622(2) 136(2)
    N1 H1 N2 . 0.88(3) 2.59(3) 2.893(3) 100.9(19)
    N3 H3A O4 3_657 0.86(3) 2.23(3) 3.020(3) 153(2)
    N3 H3A O5 3_657 0.86(3) 2.55(3) 3.325(3) 149(2)
    N3 H3B O1 3_757 0.96(3) 1.64(3) 2.589(2) 176(2)
    C5 H5 O5 2_656 0.95 2.43 3.217(3) 139.8
    C7 H7 O3 2_646 0.95 2.49 3.295(3) 142.4
    C9 H9B O2 1_545 0.99 2.47 3.271(4) 137.8
    C13 H13A O5 3_657 0.99 2.59 3.423(4) 141.5
    C13 H13B O4 3_667 0.99 2.57 3.263(3) 126.9
    C3 H3 Cg1 2_756 0.95 2.70 3.500(3) 142
    C8 H8A Cg1 1_545 0.99 2.99 3.849(3) 145
loop_
    _iucr_refine_instructions_details
;
TITL sad in P2(1)/c
CELL 0.71073  11.2322   6.5240  21.0087  90.000  90.597  90.000
ZERR    4.00   0.0002   0.0001   0.0004   0.000   0.001   0.000
LATT 1
SYMM -X, 0.5+Y, 0.5-Z
SFAC C  H  N  O  Cl
UNIT 52  80  12  19  4
OMIT -2 51
L.S. 24
ISOR 0.01 O3
HTAB N1 O1
HTAB N1 N2
HTAB N3 O4_$1
HTAB N3 O5_$1
HTAB N3 O1_$2
HTAB C5 O5_$3
HTAB C7 O3_$4
HTAB C9 O2_$5
HTAB C13 O5_$1
HTAB C13 O4_$6
EQIV $1 1-x,-y,2-z
EQIV $2 2-x,-y,2-z
EQIV $3 1-x,1/2+y,3/2-z
EQIV $4 1-x,-1/2+y,3/2-z
EQIV $5 x,-1+y,z
EQIV $6 1-x,1-y,2-z
ACTA
BOND $H
SIZE 0.18 0.22 0.28
TEMP -173
WGHT    0.061300    1.495800
FVAR       0.15411   0.93742
O1    4    0.928758    0.328885    0.886187    11.00000    0.02301    0.02904 =
         0.03408    0.00784   -0.00904   -0.00344
N1    3    0.727957    0.153001    0.852353    11.00000    0.01817    0.02869 =
         0.02525    0.00153   -0.00331   -0.00288
H1    2    0.792865    0.153160    0.876080    11.00000   -1.20000
N2    3    0.724510   -0.066668    0.971921    11.00000    0.01905    0.02360 =
         0.02543   -0.00090   -0.00215    0.00135
N3    3    0.856683   -0.265079    1.072095    11.00000    0.02031    0.02952 =
         0.03374    0.00610   -0.00648   -0.00541
H3A   2    0.801814   -0.323113    1.094081    11.00000   -1.20000
H3B   2    0.934342   -0.290134    1.089395    11.00000   -1.20000
C1    1    0.904673    0.472429    0.844645    11.00000    0.02212    0.02613 =
         0.02140   -0.00082    0.00077    0.00159
C2    1    0.979092    0.645712    0.836604    11.00000    0.02196    0.02830 =
         0.02718   -0.00217   -0.00196   -0.00155
AFIX  43
H2    2    1.049145    0.658386    0.862028    11.00000   -1.20000
AFIX   0
C3    1    0.952280    0.795673    0.792921    11.00000    0.02625    0.02370 =
         0.02976   -0.00058    0.00641   -0.00212
AFIX  43
H3    2    1.004058    0.909934    0.788790    11.00000   -1.20000
AFIX   0
C4    1    0.849809    0.783536    0.754209    11.00000    0.03075    0.02822 =
         0.02656    0.00478    0.00443    0.00551
AFIX  43
H4    2    0.832471    0.887672    0.723894    11.00000   -1.20000
AFIX   0
C5    1    0.775375    0.619005    0.760937    11.00000    0.02152    0.03141 =
         0.02443    0.00095   -0.00119    0.00421
AFIX  43
H5    2    0.705707    0.609983    0.735060    11.00000   -1.20000
AFIX   0
C6    1    0.800005    0.462652    0.805492    11.00000    0.02045    0.02468 =
         0.02217   -0.00220    0.00078    0.00181
C7    1    0.715570    0.300668    0.812006    11.00000    0.01845    0.02917 =
         0.02234   -0.00124   -0.00214    0.00213
AFIX  43
H7    2    0.646816    0.301682    0.785287    11.00000   -1.20000
AFIX   0
C8    1    0.639437   -0.004562    0.865290    11.00000    0.02196    0.02924 =
         0.02891    0.00266   -0.00341   -0.00534
AFIX  23
H8A   2    0.669149   -0.140113    0.851440    11.00000   -1.20000
H8B   2    0.564796    0.025468    0.841608    11.00000   -1.20000
AFIX   0
C9    1    0.616173   -0.006784    0.936325    11.00000    0.01867    0.02665 =
         0.03046    0.00249    0.00028    0.00093
AFIX  23
H9A   2    0.590371    0.131137    0.950180    11.00000   -1.20000
H9B   2    0.551308   -0.104733    0.945602    11.00000   -1.20000
AFIX   0
C10   1    0.735800   -0.290850    0.973543    11.00000    0.02534    0.02488 =
         0.03340   -0.00396   -0.00792    0.00153
AFIX  23
H10A  2    0.734570   -0.345640    0.929596    11.00000   -1.20000
H10B  2    0.667823   -0.350739    0.996701    11.00000   -1.20000
AFIX   0
C11   1    0.851763   -0.349930    1.006543    11.00000    0.02909    0.02525 =
         0.04061   -0.00436   -0.01075    0.00531
AFIX  23
H11A  2    0.858407   -0.501140    1.008335    11.00000   -1.20000
H11B  2    0.919719   -0.296825    0.981847    11.00000   -1.20000
AFIX   0
C12   1    0.835301   -0.040442    1.072444    11.00000    0.02589    0.02784 =
         0.03148   -0.00371   -0.00347   -0.00274
AFIX  23
H12A  2    0.902837    0.030364    1.051999    11.00000   -1.20000
H12B  2    0.830342    0.008502    1.116942    11.00000   -1.20000
AFIX   0
C13   1    0.720918    0.011453    1.037212    11.00000    0.02598    0.02699 =
         0.02929   -0.00390   -0.00142    0.00240
AFIX  23
H13A  2    0.652548   -0.049871    1.059677    11.00000   -1.20000
H13B  2    0.709885    0.161990    1.036460    11.00000   -1.20000
PART 1
AFIX   0
CL1   5    0.408645    0.518012    0.855119    21.00000    0.02091    0.03343 =
         0.03566   -0.00098   -0.00220   -0.00801
O2    4    0.484718    0.554326    0.908563    21.00000    0.06282    0.06683 =
         0.09549   -0.02011   -0.05169   -0.01801
O3    4    0.456940    0.602145    0.799819    21.00000    0.04712    0.13387 =
         0.09401    0.07955    0.01839    0.01354
O4    4    0.292201    0.595468    0.867108    21.00000    0.03042    0.05824 =
         0.06387   -0.02428    0.00554    0.00505
O5    4    0.397050    0.300271    0.848552    21.00000    0.07020    0.03104 =
         0.06510   -0.00909   -0.02380   -0.00435
PART 2
CL2   5    0.442747    0.481241    0.891803   -21.00000    0.03510
HKLF 4
REM  sad in P2(1)/c
REM R1 =  0.0452 for   2393 Fo > 4sig(Fo)  and  0.0543 for all   2860 data
REM    213 parameters refined using      6 restraints
END
WGHT      0.0614      1.4946
REM Highest difference peak  0.577,  deepest hole -0.273,  1-sigma level  0.056
Q1    1   0.4250  0.7467  0.8284  11.00000  0.05    0.58
Q2    1   0.5104  0.5989  0.8464  11.00000  0.05    0.55
Q3    1   0.4203  0.3913  0.8053  11.00000  0.05    0.54
Q4    1   0.4763  0.4360  0.9509  11.00000  0.05    0.51
Q5    1   0.6353  0.2725  0.7523  11.00000  0.05    0.44
;
data_global
_journal_date_recd_electronic     2011-10-10
_journal_date_accepted     2011-10-13
_journal_name_full     'Acta Crystallographica, Section E'
_journal_year     2011
_journal_volume     67
_journal_issue     11
_journal_page_first     o2986
_journal_page_last     o2986
_journal_paper_category     QO
_journal_coeditor_code     PV2459
_publ_contact_author_name     'Hamid Khaledi'
_publ_contact_author_address
;
Department of Chemistry, University of Malaya, 50603 Kuala Lumpur, Malaysia
;
_publ_contact_author_email     khaledi@siswa.um.edu.my
_publ_contact_author_fax     '+603-79674193'
_publ_contact_author_phone     '+603-79674246'
_publ_section_title
;
2-{[2-(Piperazin-4-ium-1-yl)ethyliminio]methyl}phenolate 0.06-chloride
0.94-perchlorate
;
loop_
    _publ_author_name
    _publ_author_footnote
    _publ_author_address
    'Reisi, Mohammad Reza' .
;
Chemistry Department, Isfahan University 81646-73441, Isfahan, Iran
;
    'Khaledi, Hamid' .
;
Department of Chemistry, University of Malaya, 50603 Kuala Lumpur, Malaysia
;
    'Mohd Ali, Hapipah' .
;
Department of Chemistry, University of Malaya, 50603 Kuala Lumpur, Malaysia
;
