# Supplementary material for: 2-{[2-(Piperazin-4-ium-1-yl)ethyl­iminio]meth­yl}phenolate 0.06-chloride 0.94-perchlorate
Source: Acta Crystallogr Sect E Struct Rep Online. 2011 Oct 22;67(Pt 11):o2986. doi: 10.1107/S1600536811042255 (PMC3247388; doi:10.1107/S1600536811042255)
Supplement: Supplementary file 2 [file e-67-o2986-Isup2.hkl]

# 
# h,k,l, Fc-squared, Fo-squared, sigma(Fo-squared) and status flag 
# 
data_I
_shelx_title ' sad in P2(1)/c' 
_shelx_refln_list_code          4 
_shelx_F_calc_maximum      203.36 
_exptl_crystal_F_000       696.00 
_reflns_d_resolution_high  0.8256 
 
loop_ 
 _symmetry_equiv_pos_as_xyz 
 'x, y, z' 
 '-x, y+1/2, -z+1/2' 
 '-x, -y, -z' 
 'x, -y-1/2, z-1/2' 
 
_cell_length_a    11.2322 
_cell_length_b     6.5240 
_cell_length_c    21.0087 
_cell_angle_alpha  90.000 
_cell_angle_beta   90.597 
_cell_angle_gamma  90.000 
 
_shelx_F_squared_multiplier     1.000 
 
loop_ 
 _refln_index_h 
 _refln_index_k 
 _refln_index_l 
 _refln_F_squared_calc 
 _refln_F_squared_meas 
 _refln_F_squared_sigma 
 _refln_observed_status 
   1   0   0     1016.27     1198.69     29.47 o 
   2   0   0     3224.65     2998.55     29.72 o 
   3   0   0       25.36       38.72      1.58 o 
   4   0   0       36.84       37.33      3.10 o 
   5   0   0       20.35       19.64      2.12 o 
   6   0   0     2392.55     2449.26     68.79 o 
   7   0   0     3311.75     3230.39     60.49 o 
   8   0   0       23.23       27.53      5.36 o 
   9   0   0     3948.18     3981.69     75.81 o 
  10   0   0       95.32      124.09     11.27 o 
  11   0   0        4.57        3.44      4.91 o 
  12   0   0        1.61        3.32      5.03 o 
  13   0   0        8.58       12.37      6.23 o 
   1   1   0     2324.84     2006.88     18.83 o 
   2   1   0     3675.32     4080.10     45.21 o 
   3   1   0      463.48      407.07      5.88 o 
   4   1   0     1491.16     1699.84     18.12 o 
   5   1   0     1968.57     1967.15     21.05 o 
   6   1   0      450.76      451.53     10.57 o 
   7   1   0        0.43        1.49      1.71 o 
   8   1   0      636.21      621.50     11.43 o 
   9   1   0     1075.46     1046.43     20.03 o 
  10   1   0      484.08      486.32     14.10 o 
  11   1   0      110.15      115.96      8.06 o 
  12   1   0       78.48       82.90      7.60 o 
  13   1   0        5.71        8.29      4.92 o 
   0   2   0     4176.10     4153.81     66.83 o 
   1   2   0    10283.46    10075.89     89.20 o 
   2   2   0       67.39       45.97      2.46 o 
   3   2   0       24.35       43.34      2.34 o 
   4   2   0      240.76      195.35      7.66 o 
   5   2   0      954.75      913.56     13.15 o 
   6   2   0      331.12      292.46      5.36 o 
   7   2   0       10.14       25.28      2.91 o 
   8   2   0        2.17        6.25      2.35 o 
   9   2   0        0.17       -2.40      2.73 o 
  10   2   0     1298.54     1325.97     24.55 o 
  11   2   0       30.03       18.05      4.38 o 
  12   2   0       75.05       83.46      7.68 o 
  13   2   0       79.72       90.66      8.45 o 
   1   3   0      974.13      882.89     13.56 o 
   2   3   0        6.93        0.14      2.26 o 
   3   3   0     1608.34     1606.55     19.76 o 
   4   3   0      250.90      219.32      5.75 o 
   5   3   0       46.65       41.62      4.16 o 
   6   3   0      127.62      110.75      4.20 o 
   7   3   0       13.95       20.70      3.01 o 
   8   3   0       83.57       73.49     10.76 o 
   9   3   0        4.65        3.35      2.70 o 
  10   3   0        1.83        5.52      3.60 o 
  11   3   0       22.46       27.09      5.10 o 
  12   3   0       73.84       68.94      7.24 o 
   0   4   0     1964.32     1979.65     31.27 o 
   1   4   0      692.96      598.49     10.22 o 
   2   4   0       72.58       59.13      3.80 o 
   3   4   0       47.53       51.77      3.71 o 
   4   4   0     2401.48     2505.51     29.89 o 
   5   4   0      595.68      626.44     11.52 o 
   6   4   0      219.42      255.95      6.57 o 
   7   4   0       84.86       95.57      5.32 o 
   8   4   0       24.07       19.22      3.64 o 
   9   4   0      339.08      310.87      9.65 o 
  10   4   0       88.52       91.64      9.95 o 
  11   4   0       45.33       45.31      5.82 o 
   1   5   0       27.15       38.41      6.99 o 
   2   5   0       97.32      121.91      6.34 o 
   3   5   0      165.19      178.51      8.02 o 
   4   5   0      245.48      252.76      8.44 o 
   5   5   0        1.23        3.30      2.58 o 
   6   5   0      237.37      224.79      7.28 o 
   7   5   0        9.15       12.78      2.99 o 
   8   5   0       48.38       48.05      4.91 o 
   9   5   0       88.55       93.82      6.73 o 
  10   5   0      261.49      262.49     12.06 o 
   0   6   0     1347.39     1212.17     41.68 o 
   1   6   0       42.15       27.95      4.30 o 
   2   6   0      101.67       83.03      8.41 o 
   3   6   0      203.45      212.53      7.84 o 
   4   6   0      220.34      236.12      7.86 o 
   5   6   0      177.88      205.01      8.06 o 
   6   6   0      327.97      313.62      9.62 o 
   7   6   0        0.32       -2.26      2.92 o 
   8   6   0        0.32        0.33      4.54 o 
   1   7   0      156.63      131.99     12.15 o 
   2   7   0        8.14       26.97      9.56 o 
   3   7   0       22.81       26.56      6.05 o 
   4   7   0        6.59        7.23      5.17 o 
   5   7   0       55.46       49.79      7.37 o 
   6   7   0        7.88        7.37      7.37 o 
 -13   1   1        4.74        6.63      4.05 o 
 -12   1   1      439.94      439.93     13.99 o 
 -11   1   1      484.64      458.73     13.71 o 
 -10   1   1      318.02      295.97     10.36 o 
  -9   1   1      141.14      161.61      8.39 o 
  -8   1   1     1894.07     2020.98     26.25 o 
  -7   1   1      152.18      158.93      4.73 o 
  -6   1   1       15.59       36.22      2.44 o 
  -5   1   1       47.65       54.26      2.01 o 
  -4   1   1      662.90      668.80      8.79 o 
  -3   1   1     9971.31    10463.73    113.74 o 
  -2   1   1    39250.60    40727.26    401.85 o 
  -1   1   1      715.93      910.92      8.66 o 
   0   1   1      975.04     1270.09     13.47 o 
   1   1   1      445.42      381.27      6.33 o 
   2   1   1     2085.55     2108.32     20.33 o 
   3   1   1      494.58      435.29      5.22 o 
   4   1   1     1173.97     1032.77     15.44 o 
   5   1   1      164.83      111.70      5.98 o 
   6   1   1      869.38      865.05     12.98 o 
   7   1   1      202.10      231.48      6.12 o 
   8   1   1      328.81      346.93     10.86 o 
   9   1   1      122.03      126.73      9.05 o 
  10   1   1      231.86      257.95      9.70 o 
  11   1   1      616.86      618.96     16.03 o 
  12   1   1       12.64       24.52      5.00 o 
  13   1   1       25.59       34.14      5.82 o 
 -13   2   1        0.35       -2.17      3.71 o 
 -12   2   1       22.90       23.80      4.93 o 
 -11   2   1        6.17        9.65      3.87 o 
 -10   2   1       65.84       64.68      6.20 o 
  -9   2   1       76.78       80.85     11.91 o 
  -8   2   1        1.10       -0.36      1.77 o 
  -7   2   1      539.94      498.54      8.89 o 
  -6   2   1       22.84       11.05      1.80 o 
  -5   2   1      344.67      297.92      6.50 o 
  -4   2   1     3621.43     4242.09     40.92 o 
  -3   2   1      129.39      119.10      3.53 o 
  -2   2   1      453.18      433.23      6.25 o 
  -1   2   1     1235.38     1132.37     12.21 o 
   0   2   1      755.50      778.19     10.08 o 
   1   2   1     1903.94     2000.00     21.80 o 
   2   2   1        3.07       -0.72      2.20 o 
   3   2   1      223.03      180.04      6.17 o 
   4   2   1      919.03      912.08     11.25 o 
   5   2   1      260.27      280.32      6.84 o 
   6   2   1       46.55       71.57      3.32 o 
   7   2   1       41.14       27.58      2.98 o 
   8   2   1      296.10      298.76      7.99 o 
   9   2   1      460.49      442.15     12.29 o 
  10   2   1      237.30      236.71     11.03 o 
  11   2   1       19.81       17.32      4.42 o 
  12   2   1        6.58        4.38      3.83 o 
  13   2   1        9.81       10.39      4.74 o 
 -12   3   1      214.85      231.79     12.19 o 
 -11   3   1      224.58      232.96     11.62 o 
 -10   3   1       42.43       46.05      5.48 o 
  -9   3   1      542.86      537.94     13.30 o 
  -8   3   1      280.08      285.09     15.06 o 
  -7   3   1      196.92      219.53      6.16 o 
  -6   3   1      756.99      854.53     11.70 o 
  -5   3   1        0.07       -1.42      1.42 o 
  -4   3   1      111.43      100.63      3.79 o 
  -3   3   1     1506.82     1554.25     19.07 o 
  -2   3   1     4498.35     4591.57     47.55 o 
  -1   3   1      623.83      565.62      8.80 o 
   0   3   1     2874.32     3115.70     33.73 o 
   1   3   1      949.81      969.82     13.13 o 
   2   3   1      316.86      338.67      8.65 o 
   3   3   1       43.33       31.59      2.98 o 
   4   3   1       47.05       50.75      4.41 o 
   5   3   1      531.07      485.79      7.69 o 
   6   3   1       19.28       20.56      2.16 o 
   7   3   1      230.83      228.76      9.08 o 
   8   3   1        2.06        0.01      2.48 o 
   9   3   1       54.48       49.50      4.59 o 
  10   3   1      680.90      673.34     16.44 o 
  11   3   1      205.92      212.95     12.34 o 
  12   3   1       12.08       12.66      4.54 o 
 -11   4   1       72.57       93.15      7.99 o 
 -10   4   1       68.32       78.25      6.98 o 
  -9   4   1      152.22      157.35      9.34 o 
  -8   4   1      220.11      216.53      8.22 o 
  -7   4   1        7.25       12.46      2.76 o 
  -6   4   1      379.50      352.41      8.35 o 
  -5   4   1        4.17        7.82      2.26 o 
  -4   4   1      840.44      829.05     12.27 o 
  -3   4   1       14.74       18.60      2.58 o 
  -2   4   1        4.68        8.51      2.19 o 
  -1   4   1      929.00      955.67     12.60 o 
   0   4   1     1729.08     1767.35     22.17 o 
   1   4   1     3446.44     3609.94     44.46 o 
   2   4   1      774.05      749.44     11.90 o 
   3   4   1       67.70       82.10      4.93 o 
   4   4   1        1.55        4.06      2.45 o 
   5   4   1        6.77        7.85      2.85 o 
   6   4   1       33.55       31.92      3.30 o 
   7   4   1      272.07      256.77      7.82 o 
   8   4   1      568.49      549.09     12.42 o 
   9   4   1      591.52      569.42     18.26 o 
  10   4   1       12.11        5.15      3.21 o 
  11   4   1      334.64      327.86     10.84 o 
 -10   5   1      110.92      109.05     10.02 o 
  -9   5   1       18.74       13.00      3.83 o 
  -8   5   1      203.19      235.03      9.43 o 
  -7   5   1      377.18      447.58     10.11 o 
  -6   5   1     1654.48     1592.79     21.13 o 
  -5   5   1       59.76       72.64      5.18 o 
  -4   5   1      281.64      260.99      7.16 o 
  -3   5   1     1098.79     1062.38     15.18 o 
  -2   5   1      478.30      412.77      9.54 o 
  -1   5   1       91.76       70.71      4.52 o 
   0   5   1      268.27      246.19      8.11 o 
   1   5   1       65.22       72.22      5.24 o 
   2   5   1       95.56      104.06      6.09 o 
   3   5   1      461.50      435.27     13.43 o 
   4   5   1      587.54      582.00     11.70 o 
   5   5   1        3.53       -1.78      2.41 o 
   6   5   1        3.95        7.07      2.82 o 
   7   5   1        4.15        4.05      2.73 o 
   8   5   1       97.48       91.10      6.97 o 
   9   5   1       10.08       11.69      4.07 o 
  10   5   1      342.08      365.65     17.57 o 
  -8   6   1       73.17       58.86      7.83 o 
  -7   6   1       17.52       30.12      5.95 o 
  -6   6   1       26.67       36.15      6.09 o 
  -5   6   1        4.78        6.00      3.27 o 
  -4   6   1      152.15      138.02      7.08 o 
  -3   6   1       27.65       32.41      4.11 o 
  -2   6   1      139.27      112.58      7.27 o 
  -1   6   1       46.34       48.42      5.15 o 
   0   6   1      747.02      744.95     16.00 o 
   1   6   1      657.39      677.11     17.46 o 
   2   6   1       37.86       50.00      4.68 o 
   3   6   1       82.74       77.95      5.53 o 
   4   6   1       18.17       26.19      3.89 o 
   5   6   1       41.76       46.22      4.41 o 
   6   6   1       31.15       36.40      4.70 o 
   7   6   1        0.11        0.90      3.17 o 
   8   6   1       16.23       32.96      4.88 o 
  -6   7   1        6.56        7.58      7.58 o 
  -5   7   1       26.27       19.00      6.01 o 
  -4   7   1        4.71       -0.90      4.64 o 
  -3   7   1       12.05       10.95      5.65 o 
  -2   7   1      699.13      717.73     25.05 o 
  -1   7   1       29.64       36.92      8.15 o 
   0   7   1        5.26        4.80      4.32 o 
   1   7   1       84.88       72.75      6.40 o 
   2   7   1       56.19       59.67      6.32 o 
   3   7   1       53.33       40.75      5.12 o 
   4   7   1       49.85       61.01      6.50 o 
   5   7   1       15.95       32.09      8.91 o 
   6   7   1        4.23       12.02      9.89 o 
 -13   0   2      196.47      198.35     16.30 o 
 -12   0   2     1077.84     1001.46     31.52 o 
 -11   0   2      192.19      214.48     19.37 o 
 -10   0   2     1019.24     1089.49     30.49 o 
  -9   0   2       37.47       21.96      5.50 o 
  -8   0   2      245.61      255.23     24.63 o 
  -7   0   2      330.67      294.44      9.46 o 
  -6   0   2     1798.87     2001.81     34.82 o 
  -5   0   2      382.27      418.63      7.26 o 
  -4   0   2     8541.71     9189.16    101.92 o 
  -3   0   2     3068.39     3177.10     36.72 o 
  -2   0   2      155.97      366.02      6.29 o 
  -1   0   2        6.96       -1.79      1.79 o 
   0   0   2      115.39      140.22      3.27 o 
   1   0   2      156.67       62.21      3.30 o 
   2   0   2    12768.83    14629.93    232.72 o 
   3   0   2     1983.05     1816.89     32.68 o 
   4   0   2    14939.67    14839.15    234.32 o 
   5   0   2     5153.33     6084.47    132.63 o 
   6   0   2      809.00      903.65     29.89 o 
   7   0   2      476.11      462.58     15.31 o 
   8   0   2     3442.02     3560.34     67.19 o 
   9   0   2     1693.00     1681.25     44.42 o 
  10   0   2       94.35      106.83     10.67 o 
  11   0   2      130.91      122.84     26.31 o 
  12   0   2      513.64      476.19     20.52 o 
  13   0   2      268.59      265.92     18.75 o 
 -13   1   2        0.03        4.17      3.98 o 
 -12   1   2      135.91      137.36      9.23 o 
 -11   1   2        9.00        5.60      3.57 o 
 -10   1   2      265.01      297.84     10.51 o 
  -9   1   2       66.72       71.37      5.96 o 
  -8   1   2       61.75       59.35      4.99 o 
  -7   1   2      104.98       96.97      4.63 o 
  -6   1   2     3420.03     3526.12     32.35 o 
  -5   1   2       17.94       19.94      1.48 o 
  -4   1   2     1729.43     1912.51     24.02 o 
  -3   1   2     2191.65     2336.92     27.98 o 
  -2   1   2     1919.46     2056.00     22.12 o 
  -1   1   2     3876.65     4093.51     34.38 o 
   0   1   2     1394.58     1223.60     11.00 o 
   1   1   2      541.01      502.27      5.71 o 
   2   1   2      339.41      221.35      3.32 o 
   3   1   2      129.66      111.08      2.38 o 
   4   1   2     2038.41     2084.06     19.43 o 
   5   1   2        0.80       -0.29      1.57 o 
   6   1   2      387.61      388.79      9.30 o 
   7   1   2       43.77       64.78      3.81 o 
   8   1   2      140.63      116.73      5.28 o 
   9   1   2      282.77      292.78      9.68 o 
  10   1   2      125.15      127.83      7.98 o 
  11   1   2       32.26       40.63      5.44 o 
  12   1   2       24.63       23.35      4.78 o 
  13   1   2       39.70       56.69      6.86 o 
 -13   2   2       98.29       92.76      8.39 o 
 -12   2   2        1.37       -0.76      3.52 o 
 -11   2   2      143.23      147.67      9.17 o 
 -10   2   2       48.04       64.77      6.14 o 
  -9   2   2        0.41       -0.90      2.09 o 
  -8   2   2     1023.79     1033.23     14.77 o 
  -7   2   2       29.97       29.22      2.16 o 
  -6   2   2      623.45      650.85     10.98 o 
  -5   2   2     3698.45     4076.74     44.16 o 
  -4   2   2      105.54       51.06      3.34 o 
  -3   2   2      477.54      654.84      8.57 o 
  -2   2   2      178.33      122.76      2.86 o 
  -1   2   2      601.50      655.32      7.43 o 
   0   2   2      882.27     1079.07     11.96 o 
   1   2   2      178.39      131.57      3.94 o 
   2   2   2      778.27      595.36      8.61 o 
   3   2   2      497.12      458.49      6.12 o 
   4   2   2       89.93      123.30      4.53 o 
   5   2   2     1106.40     1079.73     13.39 o 
   6   2   2       30.89       31.49      2.98 o 
   7   2   2      154.31      146.25      6.79 o 
   8   2   2     1472.50     1510.02     21.56 o 
   9   2   2     1891.83     1834.50     29.58 o 
  10   2   2        0.40        0.30      3.26 o 
  11   2   2        0.17       -2.18      2.89 o 
  12   2   2      245.86      277.88     12.52 o 
  13   2   2      182.26      199.66     17.56 o 
 -12   3   2       31.84       21.84      5.10 o 
 -11   3   2       44.86       55.47      6.36 o 
 -10   3   2      230.45      231.97     16.28 o 
  -9   3   2       52.15       59.93      4.35 o 
  -8   3   2        8.74        0.85      2.14 o 
  -7   3   2       85.42       66.16      4.17 o 
  -6   3   2        1.26       -0.38      1.80 o 
  -5   3   2       20.13       39.15      2.88 o 
  -4   3   2      107.38      115.41      3.88 o 
  -3   3   2       41.73       39.06      2.47 o 
  -2   3   2       90.03       63.80      3.04 o 
  -1   3   2     2215.35     2234.61     21.42 o 
   0   3   2     3120.50     3040.46     30.45 o 
   1   3   2      690.53      699.43     14.22 o 
   2   3   2       82.47      111.03      4.02 o 
   3   3   2      751.03      748.46     11.31 o 
   4   3   2       36.42       21.40      2.07 o 
   5   3   2       60.65       82.09      3.77 o 
   6   3   2        8.32        3.31      1.66 o 
   7   3   2      689.88      661.02     11.49 o 
   8   3   2      260.21      277.77     10.60 o 
   9   3   2      234.92      240.62     15.09 o 
  10   3   2        4.95       -0.32      3.25 o 
  11   3   2       83.99       73.97      6.99 o 
  12   3   2        4.09        8.96      4.37 o 
 -11   4   2      175.06      214.90     11.49 o 
 -10   4   2      195.65      225.50     11.17 o 
  -9   4   2       90.43      108.80      6.67 o 
  -8   4   2      351.55      330.81      9.04 o 
  -7   4   2       90.88       89.79      5.18 o 
  -6   4   2        0.08        2.61      2.02 o 
  -5   4   2      287.27      308.23      7.10 o 
  -4   4   2     1555.50     1647.14     19.76 o 
  -3   4   2      158.02      171.34      5.27 o 
  -2   4   2       80.70       83.90      4.77 o 
  -1   4   2      308.82      297.22      7.61 o 
   0   4   2      149.55      176.36      5.21 o 
   1   4   2      109.46      103.62      8.76 o 
   2   4   2      222.11      223.26      5.75 o 
   3   4   2      503.78      435.74      8.05 o 
   4   4   2        2.05       -1.24      1.98 o 
   5   4   2       73.79       75.93      4.55 o 
   6   4   2       11.85       15.73      2.66 o 
   7   4   2      106.45      125.95      7.24 o 
   8   4   2     1636.63     1635.34     21.79 o 
   9   4   2       86.42       98.24      6.30 o 
  10   4   2      123.76      141.37      8.45 o 
  11   4   2        9.91       11.87      3.93 o 
 -10   5   2       19.77       12.32      4.81 o 
  -9   5   2      104.36       91.26      8.39 o 
  -8   5   2        7.66        5.81      3.29 o 
  -7   5   2       10.02       11.43      3.07 o 
  -6   5   2      834.30      778.53     13.19 o 
  -5   5   2      129.38      128.51      5.87 o 
  -4   5   2       45.16       49.15      3.94 o 
  -3   5   2      209.37      221.19      6.63 o 
  -2   5   2        0.48       -0.88      2.11 o 
  -1   5   2     1267.54     1328.92     15.94 o 
   0   5   2      153.20      149.21      6.06 o 
   1   5   2       84.01       87.87      5.77 o 
   2   5   2        0.01        3.18      2.28 o 
   3   5   2       94.37      118.60      6.07 o 
   4   5   2        2.03        1.54      2.62 o 
   5   5   2        1.65        4.64      2.79 o 
   6   5   2      165.48      196.11      7.12 o 
   7   5   2       21.75       22.13      4.38 o 
   8   5   2       10.34        9.03      5.75 o 
   9   5   2      475.75      419.21     14.74 o 
  10   5   2       38.28       30.22      7.43 o 
  -8   6   2       44.88       47.45      7.19 o 
  -7   6   2        8.10       -1.05      8.21 o 
  -6   6   2       18.21       19.57      6.99 o 
  -5   6   2        6.91        5.53      4.61 o 
  -4   6   2      254.73      238.05     10.32 o 
  -3   6   2       38.06       42.83      4.55 o 
  -2   6   2      129.81      120.18      6.66 o 
  -1   6   2      119.23      100.53      6.14 o 
   0   6   2        2.22        0.75      3.31 o 
   1   6   2       71.27       85.23      6.18 o 
   2   6   2      223.91      232.78      8.16 o 
   3   6   2        1.70        0.68      2.92 o 
   4   6   2      566.89      565.05     12.53 o 
   5   6   2        7.39        4.25      3.11 o 
   6   6   2       15.31       10.99      4.10 o 
   7   6   2       69.30       72.96      6.13 o 
   8   6   2       89.92       97.96      7.05 o 
  -6   7   2        8.21        1.42      6.23 o 
  -5   7   2      102.43      100.83     12.20 o 
  -4   7   2        2.70       -2.67      5.26 o 
  -3   7   2       46.18       56.03     10.10 o 
  -2   7   2       21.46       23.37      6.99 o 
  -1   7   2      453.58      510.07     20.74 o 
   0   7   2       23.79       33.06      7.43 o 
   1   7   2        1.53        4.82      4.18 o 
   2   7   2       54.96       50.44      5.82 o 
   3   7   2        4.45        1.54      3.71 o 
   4   7   2      131.57      145.61      9.48 o 
   5   7   2       89.41      102.05      7.34 o 
   6   7   2        7.20        2.11      7.58 o 
 -13   1   3       47.84       49.58      6.49 o 
 -12   1   3        0.60       -2.09      3.28 o 
 -11   1   3      127.36      129.99     11.58 o 
 -10   1   3     1806.88     1794.26     30.22 o 
  -9   1   3      318.81      302.08      9.99 o 
  -8   1   3       92.55      116.72      5.81 o 
  -7   1   3       16.69       23.30      1.97 o 
  -6   1   3     1063.38     1067.49     12.14 o 
  -5   1   3      493.29      410.86      8.15 o 
  -4   1   3      170.67      121.11      4.13 o 
  -3   1   3       46.92       30.55      4.15 o 
  -2   1   3     3834.87     4125.54     42.21 o 
  -1   1   3        5.81       27.97      1.07 o 
   0   1   3    21651.66    22426.52    245.60 o 
   1   1   3     7556.92     7842.35     65.65 o 
   2   1   3     8669.60     8665.15     77.79 o 
   3   1   3      147.95      185.48      4.02 o 
   4   1   3      606.38      666.33      8.31 o 
   5   1   3       38.75       37.66      2.00 o 
   6   1   3     3836.00     3972.34     58.22 o 
   7   1   3     1990.83     1859.71     27.58 o 
   8   1   3      353.90      327.88      7.86 o 
   9   1   3      107.04      128.44     17.32 o 
  10   1   3     1105.26     1181.08     22.59 o 
  11   1   3      513.40      479.97     14.08 o 
  12   1   3      115.37      118.30      8.69 o 
  13   1   3       10.55       13.69      5.41 o 
 -13   2   3        3.48        5.04      4.14 o 
 -12   2   3      153.29      164.51     10.33 o 
 -11   2   3        5.99        8.42      3.82 o 
 -10   2   3       73.00       83.57      6.79 o 
  -9   2   3        7.14       11.72      2.47 o 
  -8   2   3       67.47       79.17      5.12 o 
  -7   2   3       55.43       55.71      3.05 o 
  -6   2   3     1200.91     1197.96     15.49 o 
  -5   2   3        0.00       14.66      5.75 o 
  -4   2   3        0.01        5.24      1.64 o 
  -3   2   3      522.12      473.58      7.02 o 
  -2   2   3      387.30      459.95      5.85 o 
  -1   2   3     1593.75     1702.07     17.64 o 
   0   2   3       40.93       63.77      2.19 o 
   1   2   3      412.06      415.02     10.27 o 
   2   2   3       45.81       57.05      2.10 o 
   3   2   3      692.90      648.92      7.86 o 
   4   2   3      122.17      114.34      4.04 o 
   5   2   3       23.86       41.03      2.20 o 
   6   2   3       27.00       23.81      2.07 o 
   7   2   3      635.20      614.46     13.12 o 
   8   2   3        1.16        2.95      2.66 o 
   9   2   3      586.99      546.83     13.92 o 
  10   2   3        1.26        8.99      3.57 o 
  11   2   3        5.70        4.74      3.71 o 
  12   2   3      150.86      155.46     15.89 o 
  13   2   3      133.17      156.12     10.41 o 
 -12   3   3       23.93       27.60      5.45 o 
 -11   3   3      118.91      113.26     12.34 o 
 -10   3   3       52.22       41.04      6.08 o 
  -9   3   3      327.74      336.26     10.51 o 
  -8   3   3        5.04       -0.23      1.95 o 
  -7   3   3      294.27      302.43      7.40 o 
  -6   3   3       92.29      100.53      5.73 o 
  -5   3   3      186.75      180.57      5.87 o 
  -4   3   3       39.35       45.10      2.63 o 
  -3   3   3      576.14      496.77      7.17 o 
  -2   3   3     1639.64     1752.86     18.92 o 
  -1   3   3       26.92       14.99      1.63 o 
   0   3   3     1891.40     1872.97     19.82 o 
   1   3   3       82.70       54.45      3.57 o 
   2   3   3      145.96      198.05      5.65 o 
   3   3   3     3766.73     4019.12     52.96 o 
   4   3   3      100.63       89.37      3.39 o 
   5   3   3       19.67       21.68      2.02 o 
   6   3   3     2263.70     2242.21     23.48 o 
   7   3   3      891.04      863.63     13.64 o 
   8   3   3        0.39       -0.33      2.76 o 
   9   3   3      127.59      124.26      6.75 o 
  10   3   3      192.62      191.99     10.08 o 
  11   3   3       57.27       66.12      6.70 o 
  12   3   3      315.55      348.15     13.35 o 
 -11   4   3      287.05      275.73     14.52 o 
 -10   4   3        0.06        1.64      3.59 o 
  -9   4   3      109.67       92.39      5.57 o 
  -8   4   3        8.97        8.22      2.58 o 
  -7   4   3        0.50        3.90      2.35 o 
  -6   4   3       40.98       49.45      4.36 o 
  -5   4   3      116.82      136.98      4.93 o 
  -4   4   3       97.38      101.56      4.51 o 
  -3   4   3      862.04      878.19     12.18 o 
  -2   4   3     1340.55     1271.87     15.58 o 
  -1   4   3        3.80        1.23      1.49 o 
   0   4   3      102.88       96.78      4.02 o 
   1   4   3        3.26        3.58      2.13 o 
   2   4   3       50.09       52.50      3.42 o 
   3   4   3        8.91        9.39      2.12 o 
   4   4   3     1113.17     1094.36     15.43 o 
   5   4   3        0.00       -1.56      2.52 o 
   6   4   3      439.59      409.20     10.27 o 
   7   4   3      435.40      431.67     11.49 o 
   8   4   3       59.85       70.60      5.36 o 
   9   4   3      209.08      199.61      8.62 o 
  10   4   3      279.30      252.51     10.19 o 
  11   4   3       45.06       45.30      5.54 o 
 -10   5   3      488.28      476.46     13.40 o 
  -9   5   3       57.78       61.68      7.18 o 
  -8   5   3       29.83       46.84      5.13 o 
  -7   5   3        1.42        0.14      3.25 o 
  -6   5   3      139.56      130.26      6.18 o 
  -5   5   3       15.41       12.09      3.08 o 
  -4   5   3     1175.82     1193.19     16.49 o 
  -3   5   3      296.21      334.93      7.64 o 
  -2   5   3      179.36      217.80      8.08 o 
  -1   5   3      488.24      452.65      8.04 o 
   0   5   3      268.81      261.03      7.66 o 
   1   5   3       62.83       51.62      6.51 o 
   2   5   3     1122.12     1061.75     15.15 o 
   3   5   3      301.00      277.47      7.29 o 
   4   5   3       19.85       21.96      3.05 o 
   5   5   3      899.69      881.71     15.40 o 
   6   5   3      760.33      727.22     13.94 o 
   7   5   3      274.39      278.56     15.80 o 
   8   5   3       57.23       71.95      8.15 o 
   9   5   3        5.21       -0.82      4.96 o 
  10   5   3      252.83      255.05     17.41 o 
  -8   6   3       68.26       57.40     10.09 o 
  -7   6   3       22.17       26.90      6.22 o 
  -6   6   3        6.71        8.61      5.09 o 
  -5   6   3       28.14       36.89      6.26 o 
  -4   6   3        7.07        9.22      4.58 o 
  -3   6   3      149.10      145.82     17.30 o 
  -2   6   3       33.22       36.25      4.87 o 
  -1   6   3      187.94      207.33     12.94 o 
   0   6   3      264.59      271.10      9.51 o 
   1   6   3      300.58      283.23      8.56 o 
   2   6   3        0.98       -1.14      2.61 o 
   3   6   3       76.66       83.71      6.44 o 
   4   6   3       85.04       88.66      6.08 o 
   5   6   3      427.74      415.15     10.83 o 
   6   6   3      105.60       89.09     11.00 o 
   7   6   3       74.19       82.66      7.24 o 
   8   6   3       16.02       15.56      4.34 o 
  -6   7   3        1.93       -4.60      5.75 o 
  -5   7   3       47.96       62.89     10.95 o 
  -4   7   3       43.17       39.89     11.79 o 
  -3   7   3       92.43      112.41     19.16 o 
  -2   7   3      129.56      149.75     13.66 o 
  -1   7   3       69.86       67.03      9.64 o 
   0   7   3       14.24       16.46      6.35 o 
   1   7   3        2.38        0.03      3.46 o 
   2   7   3      306.25      337.07     13.75 o 
   3   7   3       24.30       41.19      7.13 o 
   4   7   3       63.32       64.85      5.90 o 
   5   7   3      148.53      154.92      8.44 o 
   6   7   3      308.95      302.11     11.00 o 
 -13   0   4      237.31      207.81     16.67 o 
 -12   0   4      651.31      688.84     27.16 o 
 -11   0   4        2.10        6.76      5.03 o 
 -10   0   4     1004.30      941.84     37.47 o 
  -9   0   4        0.00       -3.00      3.41 o 
  -8   0   4      102.12      126.94      6.06 o 
  -7   0   4      805.94      874.98     16.61 o 
  -6   0   4     1898.21     1820.89     31.09 o 
  -5   0   4       40.04       83.72      3.50 o 
  -4   0   4      130.34      107.56      3.68 o 
  -3   0   4       77.70       88.58      7.78 o 
  -2   0   4    41356.26    41638.36    525.71 o 
  -1   0   4       45.23       90.10      3.04 o 
   0   0   4     8124.18     8282.20    103.62 o 
   1   0   4    15302.32    14133.37    308.20 o 
   2   0   4     1241.83     1276.71     26.92 o 
   3   0   4     9043.70     9946.94    158.08 o 
   4   0   4     5075.64     4965.20     82.90 o 
   5   0   4     1383.88     1128.28     24.66 o 
   6   0   4      660.20      681.01     18.26 o 
   7   0   4     2266.27     2456.66     36.03 o 
   8   0   4       72.07       56.70      6.99 o 
   9   0   4     1015.26     1035.06     27.94 o 
  10   0   4     1078.62     1054.11     29.43 o 
  11   0   4       55.92       61.06      8.69 o 
  12   0   4       24.62       48.97      8.63 o 
  13   0   4       34.66       24.32      7.72 o 
 -13   1   4        9.27       17.01      4.99 o 
 -12   1   4       45.87       50.86      6.20 o 
 -11   1   4      626.96      637.00     16.55 o 
 -10   1   4      769.93      738.81     17.25 o 
  -9   1   4       77.42       69.86      6.26 o 
  -8   1   4       29.40       33.65      3.60 o 
  -7   1   4       68.20       64.76      5.04 o 
  -6   1   4       23.83       28.43      2.06 o 
  -5   1   4     1681.39     1748.64     22.38 o 
  -4   1   4       57.28       79.62      8.98 o 
  -3   1   4     2087.04     2007.13     25.18 o 
  -2   1   4    11902.15    12657.82    124.12 o 
  -1   1   4    20220.53    20411.77    183.64 o 
   0   1   4      176.32      241.27      3.45 o 
   1   1   4      579.34      694.58      9.50 o 
   2   1   4      165.61      157.92      2.93 o 
   3   1   4        6.72        6.67      1.07 o 
   4   1   4     2693.68     2917.28     29.03 o 
   5   1   4       83.94       89.08      3.33 o 
   6   1   4     1862.21     2073.39     35.67 o 
   7   1   4        2.24        5.23      2.51 o 
   8   1   4      322.56      363.16     10.24 o 
   9   1   4       70.02       82.39      6.25 o 
  10   1   4        0.01       -1.65      3.10 o 
  11   1   4       45.46       47.27      5.59 o 
  12   1   4       54.32       53.51     13.86 o 
  13   1   4      272.47      281.25     13.04 o 
 -13   2   4        0.16        2.81      4.13 o 
 -12   2   4      652.01      652.48     20.39 o 
 -11   2   4      301.53      291.21     16.77 o 
 -10   2   4        6.35        7.20      3.57 o 
  -9   2   4       93.74      104.98      5.20 o 
  -8   2   4      639.44      623.86     11.73 o 
  -7   2   4      350.13      310.58      6.11 o 
  -6   2   4       13.06        8.53      2.39 o 
  -5   2   4      317.12      312.75      7.92 o 
  -4   2   4     1578.12     1873.00     25.08 o 
  -3   2   4     1122.20     1020.34     13.60 o 
  -2   2   4     1840.55     1744.51     17.70 o 
  -1   2   4     1230.69     1019.91     10.18 o 
   0   2   4     2901.41     2831.36     39.20 o 
   1   2   4      791.85      833.36     11.86 o 
   2   2   4       48.25       48.00      2.05 o 
   3   2   4      133.13      109.00      3.38 o 
   4   2   4      820.09      798.82      9.50 o 
   5   2   4      319.87      286.61      6.61 o 
   6   2   4        7.90        4.11      1.17 o 
   7   2   4        0.74        6.05      2.65 o 
   8   2   4     1294.73     1355.45     23.00 o 
   9   2   4        0.13       -2.69      2.69 o 
  10   2   4      255.61      228.43     10.75 o 
  11   2   4      123.04      114.20      8.17 o 
  12   2   4        1.84        4.96      4.00 o 
 -12   3   4        0.29       -2.49      3.43 o 
 -11   3   4      137.75      126.06     15.07 o 
 -10   3   4        1.88       -0.28      3.07 o 
  -9   3   4       83.69      113.24      5.89 o 
  -8   3   4       30.59       40.86      3.69 o 
  -7   3   4       76.51      113.84      6.43 o 
  -6   3   4      114.26      100.79      6.12 o 
  -5   3   4      406.84      356.02      7.41 o 
  -4   3   4        1.96       19.30      1.97 o 
  -3   3   4       73.02       62.12      3.03 o 
  -2   3   4      426.26      428.85      8.75 o 
  -1   3   4      141.52      168.87      3.76 o 
   0   3   4       27.59       42.20      2.30 o 
   1   3   4     2818.23     2645.58     56.91 o 
   2   3   4      680.38      826.04     12.84 o 
   3   3   4      488.12      476.58      7.78 o 
   4   3   4        5.00        0.73      1.21 o 
   5   3   4       57.11       44.62      3.34 o 
   6   3   4        2.09        4.37      1.62 o 
   7   3   4      478.63      438.73      9.20 o 
   8   3   4       86.34       57.30      4.79 o 
   9   3   4      132.75      120.92      7.73 o 
  10   3   4       24.64       25.92      4.84 o 
  11   3   4       71.73       65.38      6.68 o 
  12   3   4      127.83      112.82      8.88 o 
 -11   4   4      323.86      338.66     17.53 o 
 -10   4   4        1.46        1.13      4.09 o 
  -9   4   4       75.90       73.75      4.91 o 
  -8   4   4       33.09       38.52      3.69 o 
  -7   4   4      174.97      204.96      7.11 o 
  -6   4   4      850.11      859.11     13.47 o 
  -5   4   4      596.06      622.22      9.67 o 
  -4   4   4      712.59      735.21     12.84 o 
  -3   4   4      319.93      292.55      6.61 o 
  -2   4   4     1864.48     1892.13     21.08 o 
  -1   4   4      234.41      248.73      5.11 o 
   0   4   4      427.70      389.21      7.05 o 
   1   4   4     1530.84     1508.29     22.10 o 
   2   4   4      216.79      257.28      6.87 o 
   3   4   4       37.29       51.95      3.51 o 
   4   4   4     1461.81     1386.95     16.08 o 
   5   4   4     1316.54     1335.81     17.22 o 
   6   4   4       49.95       47.86      4.03 o 
   7   4   4      377.77      356.81      9.14 o 
   8   4   4      140.24      140.04      7.10 o 
   9   4   4       24.26       26.97      4.43 o 
  10   4   4      222.05      244.32     12.25 o 
  11   4   4      150.90      188.87     12.18 o 
 -10   5   4       27.00       24.48      5.03 o 
  -9   5   4      115.98      121.84      7.08 o 
  -8   5   4       94.98       76.44      6.22 o 
  -7   5   4       13.53       10.45      3.78 o 
  -6   5   4       23.46       15.15      6.20 o 
  -5   5   4       44.79       49.85      4.43 o 
  -4   5   4      354.50      307.77      7.37 o 
  -3   5   4       10.68        6.86      2.64 o 
  -2   5   4      411.52      391.41      8.92 o 
  -1   5   4       68.43       73.23      4.92 o 
   0   5   4       54.14       52.10      7.32 o 
   1   5   4        0.94        3.66      2.25 o 
   2   5   4      136.50      156.13      6.23 o 
   3   5   4      127.56      150.15      6.24 o 
   4   5   4      221.27      194.71      7.19 o 
   5   5   4       10.89       14.72      2.82 o 
   6   5   4        0.12        0.29      2.63 o 
   7   5   4      354.91      346.66     11.26 o 
   8   5   4       45.66       47.39      6.48 o 
   9   5   4        7.94        4.66      4.87 o 
  10   5   4      124.48      153.19     22.74 o 
  -8   6   4        3.92        0.35      5.47 o 
  -7   6   4       14.92       13.45      5.26 o 
  -6   6   4      631.41      587.14     18.46 o 
  -5   6   4      357.92      375.61     14.58 o 
  -4   6   4       60.28       45.78      6.97 o 
  -3   6   4       70.21       67.30      7.95 o 
  -2   6   4      149.99      160.47     10.66 o 
  -1   6   4       11.43       13.20      7.31 o 
   0   6   4      620.06      617.78     24.11 o 
   1   6   4      101.47      100.06      6.85 o 
   2   6   4       10.53       10.36      3.07 o 
   3   6   4      762.16      705.17     12.88 o 
   4   6   4      361.76      316.24      9.44 o 
   5   6   4        3.00        4.79      3.14 o 
   6   6   4      103.06      122.09      8.24 o 
   7   6   4       55.04       67.85      6.71 o 
   8   6   4        3.29       -0.55      3.84 o 
  -5   7   4       91.91      108.04     10.33 o 
  -4   7   4        4.40        7.83      5.13 o 
  -3   7   4      292.85      307.92     15.95 o 
  -2   7   4      103.17       86.31      8.90 o 
  -1   7   4        7.76       17.20      5.47 o 
   0   7   4       67.93       66.44      6.75 o 
   1   7   4        7.18        5.13      3.09 o 
   2   7   4       53.79       56.41      6.29 o 
   3   7   4      159.09      174.35     10.64 o 
   4   7   4       64.43       62.53      6.65 o 
   5   7   4        7.69       11.03      4.40 o 
 -13   1   5       68.29       83.60      7.94 o 
 -12   1   5      124.21      100.92      8.17 o 
 -11   1   5        0.37        3.95      3.43 o 
 -10   1   5        2.26        9.97      3.70 o 
  -9   1   5       31.82       44.61      4.93 o 
  -8   1   5      942.82      951.69     13.74 o 
  -7   1   5      532.72      561.36      8.37 o 
  -6   1   5      480.48      499.22      7.99 o 
  -5   1   5     1779.99     1913.62     20.65 o 
  -4   1   5     2411.75     2373.00     26.90 o 
  -3   1   5     1554.12     1799.58     25.34 o 
  -2   1   5     9547.34     9459.09    105.11 o 
  -1   1   5     6433.05     6104.45     67.68 o 
   0   1   5      277.16      255.28      6.10 o 
   1   1   5     2743.47     2746.63     50.42 o 
   2   1   5     2334.09     2335.11     21.21 o 
   3   1   5      336.46      324.09      5.14 o 
   4   1   5       86.20      150.49      3.79 o 
   5   1   5     1042.94     1267.24     14.96 o 
   6   1   5      218.51      190.84      4.82 o 
   7   1   5      215.71      215.67      9.60 o 
   8   1   5      948.78      988.99     18.46 o 
   9   1   5      939.23      981.91     19.32 o 
  10   1   5      217.84      248.60     10.00 o 
  11   1   5      162.35      164.82      9.61 o 
  12   1   5        2.74       -0.11      4.07 o 
  13   1   5        0.09        3.15      4.20 o 
 -12   2   5      166.97      145.28     12.70 o 
 -11   2   5       12.18       13.83      4.26 o 
 -10   2   5       15.54       13.23      3.89 o 
  -9   2   5      254.06      287.26      8.56 o 
  -8   2   5       72.49       89.03      4.77 o 
  -7   2   5      967.30      952.17     12.32 o 
  -6   2   5      117.95      167.11      6.99 o 
  -5   2   5      521.76      562.52     10.94 o 
  -4   2   5      853.23      892.40     12.87 o 
  -3   2   5     1227.30     1216.72     15.66 o 
  -2   2   5      144.03      163.60      3.30 o 
  -1   2   5      189.17      196.52      3.18 o 
   0   2   5      759.82      896.72     11.67 o 
   1   2   5       21.75       47.72      3.61 o 
   2   2   5      854.34      719.65      8.82 o 
   3   2   5       48.65       32.64      1.90 o 
   4   2   5       91.62      131.50      4.29 o 
   5   2   5        4.84       18.65      1.68 o 
   6   2   5        4.69        6.62      1.41 o 
   7   2   5     1252.89     1213.92     20.50 o 
   8   2   5       10.93       12.10      3.41 o 
   9   2   5      286.96      278.21      9.82 o 
  10   2   5       14.89       11.90      3.80 o 
  11   2   5      106.60      125.21      8.65 o 
  12   2   5       33.56       37.77      5.77 o 
 -12   3   5       61.01       63.04      8.81 o 
 -11   3   5       70.24       55.36      6.26 o 
 -10   3   5      121.03      132.55     11.18 o 
  -9   3   5       59.33       68.32      4.78 o 
  -8   3   5      160.45      191.49      7.58 o 
  -7   3   5      440.46      452.08     11.15 o 
  -6   3   5       48.66       54.74      4.01 o 
  -5   3   5        0.01       -1.46      1.50 o 
  -4   3   5     1388.01     1344.84     16.30 o 
  -3   3   5     1741.35     1686.52     17.17 o 
  -2   3   5       94.18      115.05      3.53 o 
  -1   3   5     1156.95     1083.50     12.83 o 
   0   3   5        3.72       -1.03      1.03 o 
   1   3   5     1164.94     1296.50     18.58 o 
   2   3   5      137.13      136.17      4.20 o 
   3   3   5     1266.38     1249.69     15.12 o 
   4   3   5       40.68       57.47      2.75 o 
   5   3   5      389.22      378.42      6.49 o 
   6   3   5       98.51      105.44      4.03 o 
   7   3   5     1360.97     1298.43     19.58 o 
   8   3   5     1571.04     1582.21     23.45 o 
   9   3   5       59.77       64.32      5.33 o 
  10   3   5      285.45      290.26     13.30 o 
  11   3   5      103.73      106.64     12.09 o 
  12   3   5       19.00       19.83      5.27 o 
 -11   4   5        4.33       12.13      4.68 o 
 -10   4   5      194.55      209.73     11.19 o 
  -9   4   5      104.36      119.83      6.54 o 
  -8   4   5       86.47       80.44      5.77 o 
  -7   4   5      108.16       98.16      5.32 o 
  -6   4   5      812.25      761.95     12.45 o 
  -5   4   5        0.04        2.18      2.08 o 
  -4   4   5        3.85        5.79      2.02 o 
  -3   4   5      534.07      542.10      8.79 o 
  -2   4   5      200.91      191.46      4.71 o 
  -1   4   5      957.02      999.28     13.03 o 
   0   4   5      139.42      152.98      4.46 o 
   1   4   5      681.52      738.97     11.13 o 
   2   4   5       16.54       23.91      2.89 o 
   3   4   5      681.26      588.95      8.88 o 
   4   4   5        1.76        1.53      1.80 o 
   5   4   5      170.00      167.35      5.58 o 
   6   4   5      535.27      496.65      9.33 o 
   7   4   5        0.74       -1.29      2.49 o 
   8   4   5       49.79       55.94      6.27 o 
   9   4   5      374.69      358.97     13.07 o 
  10   4   5      175.87      175.44     14.42 o 
  11   4   5       47.05       49.94     10.95 o 
 -10   5   5       63.99       62.76      5.67 o 
  -9   5   5      108.28      118.45      7.05 o 
  -8   5   5      531.37      511.41     16.90 o 
  -7   5   5       25.00       40.08      6.93 o 
  -6   5   5       48.12       45.02      5.23 o 
  -5   5   5       16.06       18.32      3.97 o 
  -4   5   5      109.92      112.05      6.87 o 
  -3   5   5      290.82      288.81      9.85 o 
  -2   5   5     3075.37     3114.36     36.77 o 
  -1   5   5        4.74       -0.64      2.42 o 
   0   5   5        3.37        1.65      2.56 o 
   1   5   5      307.98      284.77      8.83 o 
   2   5   5      190.36      172.02      6.51 o 
   3   5   5       29.56       26.52      3.34 o 
   4   5   5      269.61      261.74      7.36 o 
   5   5   5      164.37      166.47      6.77 o 
   6   5   5        0.16       -0.54      3.11 o 
   7   5   5      289.03      264.08     11.42 o 
   8   5   5       88.45       96.89     10.53 o 
   9   5   5       18.66       19.27      5.48 o 
  10   5   5       28.99       24.34      7.37 o 
  -8   6   5        0.25        2.47      5.18 o 
  -7   6   5       13.18       13.14      5.82 o 
  -6   6   5       61.14       54.62     10.19 o 
  -5   6   5       64.29       51.79      8.14 o 
  -4   6   5      115.98      107.07      9.38 o 
  -3   6   5        4.68        6.39      4.32 o 
  -2   6   5       87.86       76.54      7.78 o 
  -1   6   5      227.62      235.25     10.96 o 
   0   6   5        2.93        5.53      3.76 o 
   1   6   5        7.24        2.70      4.01 o 
   2   6   5       57.00       54.07      4.62 o 
   3   6   5       26.95       34.10      4.04 o 
   4   6   5       21.96       24.27      4.21 o 
   5   6   5      139.87      132.44     11.49 o 
   6   6   5        4.97        3.79      3.73 o 
   7   6   5       58.24       66.14      6.77 o 
   8   6   5       18.60       31.27      5.41 o 
  -5   7   5       24.69       24.42      6.55 o 
  -4   7   5       53.85       48.64      7.68 o 
  -3   7   5        9.90        8.10      5.26 o 
  -2   7   5        0.99       -1.23      4.61 o 
  -1   7   5      351.27      361.26     14.71 o 
   0   7   5       68.89       80.96      7.57 o 
   1   7   5       66.46       79.43      7.13 o 
   2   7   5       69.37       66.78      6.11 o 
   3   7   5        2.54       -0.47      3.76 o 
   4   7   5        0.11        0.18      5.04 o 
   5   7   5        0.44        5.08      4.86 o 
 -13   0   6      311.83      296.55     21.05 o 
 -12   0   6       20.58       20.90      6.47 o 
 -11   0   6      728.33      646.56     29.68 o 
 -10   0   6     1295.09     1320.76     46.95 o 
  -9   0   6      978.84     1005.52     28.24 o 
  -8   0   6     1528.61     1443.44     25.58 o 
  -7   0   6      164.08      208.91      7.59 o 
  -6   0   6      576.73      613.90     13.30 o 
  -5   0   6      817.90      754.44     14.84 o 
  -4   0   6       41.04       16.20      4.41 o 
  -3   0   6     3878.35     3413.40     46.33 o 
  -2   0   6     4962.62     4692.33     73.98 o 
  -1   0   6      219.42      262.13      5.81 o 
   0   0   6     4022.63     4325.45     55.74 o 
   1   0   6     6001.67     6233.75     79.31 o 
   2   0   6     2785.73     2822.64     48.84 o 
   3   0   6     9081.11     9760.42    126.28 o 
   4   0   6      797.62      921.09     20.35 o 
   5   0   6      166.55      207.52      8.87 o 
   6   0   6     4694.85     5345.88     72.39 o 
   7   0   6     3604.00     3801.35     58.30 o 
   8   0   6     1633.31     1714.07     38.19 o 
   9   0   6      208.52      202.59     26.10 o 
  10   0   6      168.98      165.35     17.05 o 
  11   0   6       72.99       80.78     13.89 o 
  12   0   6      105.80       75.04     10.53 o 
  13   0   6      880.20      877.25     30.30 o 
 -13   1   6      117.53      104.84      8.94 o 
 -12   1   6       17.15       20.60      5.43 o 
 -11   1   6       22.28       16.26      4.11 o 
 -10   1   6      216.27      206.86     10.39 o 
  -9   1   6       33.94       45.22      6.20 o 
  -8   1   6        4.90        5.13      2.05 o 
  -7   1   6      196.24      198.55      5.35 o 
  -6   1   6     2885.89     3117.21     65.41 o 
  -5   1   6      183.85      190.57      4.62 o 
  -4   1   6       35.68       34.56      2.31 o 
  -3   1   6      354.52      381.66      6.81 o 
  -2   1   6     1898.33     1808.68     22.92 o 
  -1   1   6     2816.01     3026.71     41.71 o 
   0   1   6     2579.66     2510.67     29.72 o 
   1   1   6      416.31      327.75      6.04 o 
   2   1   6       43.88       44.29      2.34 o 
   3   1   6     1717.96     1871.17     18.03 o 
   4   1   6     1113.43     1316.28     16.34 o 
   5   1   6       58.37       58.15      3.02 o 
   6   1   6      124.81      107.89      4.09 o 
   7   1   6      200.65      184.11      7.17 o 
   8   1   6       88.41      118.39      7.01 o 
   9   1   6       63.52       44.41      5.05 o 
  10   1   6      111.23      111.95      7.69 o 
  11   1   6       51.39       73.67      6.92 o 
  12   1   6       47.97       40.05      5.77 o 
  13   1   6       37.18       36.48      6.08 o 
 -12   2   6       13.39       10.77      4.44 o 
 -11   2   6       59.66       64.45      6.63 o 
 -10   2   6      242.05      276.74     12.05 o 
  -9   2   6      310.49      313.19      7.98 o 
  -8   2   6       45.17       60.03      4.13 o 
  -7   2   6       13.10       13.46      2.25 o 
  -6   2   6       67.20       56.10      3.83 o 
  -5   2   6       81.80       52.23      3.49 o 
  -4   2   6     4423.17     4257.41     45.90 o 
  -3   2   6        4.11        2.85      1.48 o 
  -2   2   6       62.09       52.72      4.75 o 
  -1   2   6      826.60      893.07     10.57 o 
   0   2   6      211.67      169.62      4.17 o 
   1   2   6      531.03      560.98     23.78 o 
   2   2   6       21.37       10.04      1.25 o 
   3   2   6      722.10      718.45      8.76 o 
   4   2   6       24.75       26.55      1.96 o 
   5   2   6       42.06       38.78      2.34 o 
   6   2   6      594.26      536.28      8.75 o 
   7   2   6      459.23      442.11      9.95 o 
   8   2   6      397.46      382.95     14.28 o 
   9   2   6      887.64      878.21     18.29 o 
  10   2   6       25.99       28.75      5.04 o 
  11   2   6      246.96      214.40     10.98 o 
  12   2   6      491.31      471.06     20.48 o 
 -12   3   6        2.81        6.84      4.36 o 
 -11   3   6      172.54      181.97     14.34 o 
 -10   3   6       36.96       40.80      5.42 o 
  -9   3   6       27.63       18.12      3.42 o 
  -8   3   6        1.13        4.35      2.81 o 
  -7   3   6       46.71       53.34      4.40 o 
  -6   3   6      228.34      312.58      9.88 o 
  -5   3   6        0.16        3.65      1.69 o 
  -4   3   6        3.99        6.34      1.72 o 
  -3   3   6       71.53       72.04      3.23 o 
  -2   3   6      424.29      396.22      5.39 o 
  -1   3   6       54.00       54.79      2.67 o 
   0   3   6      201.53      279.56      6.15 o 
   1   3   6      107.36       96.09      6.01 o 
   2   3   6      280.41      222.05      5.00 o 
   3   3   6       55.95       33.60      2.50 o 
   4   3   6      211.59      203.20      4.52 o 
   5   3   6      621.62      600.07      8.69 o 
   6   3   6      461.81      445.28      7.47 o 
   7   3   6      503.56      471.31     10.34 o 
   8   3   6      107.31      110.95      7.22 o 
   9   3   6      678.30      667.37     19.02 o 
  10   3   6       67.75       56.79      5.55 o 
  11   3   6       58.45       57.94      6.17 o 
  12   3   6       23.37       30.72      5.68 o 
 -11   4   6       30.69       37.79      6.30 o 
 -10   4   6      383.48      400.37     17.09 o 
  -9   4   6        1.13        3.21      2.85 o 
  -8   4   6       15.84       11.23      3.37 o 
  -7   4   6      468.09      419.17     14.55 o 
  -6   4   6      441.52      479.76     10.79 o 
  -5   4   6      632.38      632.94     10.60 o 
  -4   4   6      388.48      394.27     10.28 o 
  -3   4   6      992.99      979.22     12.78 o 
  -2   4   6       90.75       87.97      3.29 o 
  -1   4   6       95.56       91.69      3.57 o 
   0   4   6       14.90       16.12      1.65 o 
   1   4   6      598.60      520.24     11.08 o 
   2   4   6      169.29      160.58      5.97 o 
   3   4   6      174.02      178.54      6.03 o 
   4   4   6      268.26      263.84      7.41 o 
   5   4   6        9.71       12.80      3.39 o 
   6   4   6     1993.43     1962.14     25.75 o 
   7   4   6       41.95       44.42      6.14 o 
   8   4   6      574.29      520.91     16.12 o 
   9   4   6      458.87      413.90     14.89 o 
  10   4   6      163.24      158.16     14.14 o 
  11   4   6       15.31       25.49     10.10 o 
 -10   5   6        1.21       -2.35      3.23 o 
  -9   5   6        3.98        5.45      3.39 o 
  -8   5   6      283.47      261.08     10.12 o 
  -7   5   6       74.01       75.03      5.90 o 
  -6   5   6       66.67       57.10      7.21 o 
  -5   5   6      734.73      730.22     19.44 o 
  -4   5   6       16.39       30.88      5.65 o 
  -3   5   6     1072.29     1048.46     40.41 o 
  -2   5   6      328.63      337.77     18.53 o 
  -1   5   6      218.32      213.78     11.36 o 
   0   5   6      219.89      236.18      7.96 o 
   1   5   6      163.15      165.24      9.84 o 
   2   5   6      344.04      327.82     10.67 o 
   3   5   6      434.93      412.01     10.67 o 
   4   5   6      269.67      273.28      7.65 o 
   5   5   6       93.48       87.43      5.50 o 
   6   5   6       26.43       27.50      4.67 o 
   7   5   6       26.00       29.42      5.51 o 
   8   5   6       91.30       90.39      8.45 o 
   9   5   6       28.60       30.65      6.11 o 
  10   5   6      124.55      113.81     12.63 o 
  -8   6   6       44.01       37.73      7.19 o 
  -7   6   6      118.89      130.13     10.93 o 
  -6   6   6       55.52       49.32      7.53 o 
  -5   6   6        0.25        1.35      4.43 o 
  -4   6   6      755.58      672.55     21.67 o 
  -3   6   6      114.75      111.80     11.86 o 
  -2   6   6       32.38       50.13      6.88 o 
  -1   6   6       95.56       95.77      7.44 o 
   0   6   6      544.09      534.91     14.25 o 
   1   6   6       77.18       82.26      8.00 o 
   2   6   6       71.65       65.26      7.20 o 
   3   6   6      403.09      376.43     10.37 o 
   4   6   6      231.10      239.91      8.82 o 
   5   6   6      104.72      109.32      6.23 o 
   6   6   6       60.90       62.03      8.02 o 
   7   6   6      262.61      266.27     12.09 o 
   8   6   6        0.34       -3.22      3.87 o 
  -5   7   6      177.98      188.32     13.25 o 
  -4   7   6        0.01        1.49      5.01 o 
  -3   7   6       90.53       97.82      9.82 o 
  -2   7   6        4.99       18.30      5.66 o 
  -1   7   6      127.44      142.70     11.42 o 
   0   7   6        1.58        3.29      3.86 o 
   1   7   6       27.56       14.78      4.58 o 
   2   7   6       34.61       35.79      5.10 o 
   3   7   6        1.01        4.77      3.64 o 
   4   7   6       33.30       33.60      5.65 o 
   5   7   6      192.14      173.50     12.01 o 
 -13   1   7       19.90       14.12      5.64 o 
 -12   1   7      829.54      846.11     23.98 o 
 -11   1   7      154.85      155.19      9.65 o 
 -10   1   7      491.31      465.69     23.82 o 
  -9   1   7      513.45      513.53     13.57 o 
  -8   1   7       15.56       12.98      2.06 o 
  -7   1   7     1377.96     1253.63     15.97 o 
  -6   1   7     1080.09      971.96     12.95 o 
  -5   1   7      441.85      339.03      6.45 o 
  -4   1   7     2131.09     1988.55     21.28 o 
  -3   1   7       73.47       67.48      3.33 o 
  -2   1   7     1045.91     1048.02     11.83 o 
  -1   1   7      346.26      385.97      6.68 o 
   0   1   7     3463.29     3450.32     35.44 o 
   1   1   7        3.34        8.07      1.73 o 
   2   1   7      374.15      357.96      6.20 o 
   3   1   7     1148.15     1168.23     12.46 o 
   4   1   7     4679.34     4871.23     50.76 o 
   5   1   7     1518.44     1411.76     16.67 o 
   6   1   7      456.89      475.78     12.42 o 
   7   1   7      409.89      398.47     16.23 o 
   8   1   7        6.57        6.49      2.85 o 
   9   1   7      424.56      415.79     11.85 o 
  10   1   7      557.49      560.93     14.62 o 
  11   1   7      984.23      953.90     20.79 o 
  12   1   7       57.95       72.14      7.20 o 
 -12   2   7        1.58        1.32      3.86 o 
 -11   2   7       29.13       29.04      6.11 o 
 -10   2   7       15.98        7.48      3.62 o 
  -9   2   7      215.54      233.94      7.40 o 
  -8   2   7       96.64       93.21      4.99 o 
  -7   2   7      302.07      322.25      7.07 o 
  -6   2   7       14.84       18.02      2.79 o 
  -5   2   7        0.24        1.87      1.69 o 
  -4   2   7        4.06        5.92      1.89 o 
  -3   2   7       22.75       24.67      2.71 o 
  -2   2   7     1459.60     1459.45     25.67 o 
  -1   2   7       57.58       64.30      2.97 o 
   0   2   7      158.57      203.32      4.39 o 
   1   2   7     1328.79     1462.24     23.73 o 
   2   2   7     1826.22     2078.07     23.63 o 
   3   2   7      170.01      174.81      3.88 o 
   4   2   7      907.35      891.06     10.68 o 
   5   2   7       92.69       92.56      3.66 o 
   6   2   7       50.67       43.62      3.39 o 
   7   2   7      118.07      110.99      6.26 o 
   8   2   7       15.14       13.13      3.40 o 
   9   2   7      430.32      445.57     12.44 o 
  10   2   7      263.24      241.12     21.63 o 
  11   2   7        0.50        3.08      3.48 o 
  12   2   7      207.83      198.42     11.37 o 
 -12   3   7      109.58      134.40     11.34 o 
 -11   3   7       80.55       96.48      9.22 o 
 -10   3   7      204.47      214.73     12.79 o 
  -9   3   7      282.96      283.36      8.86 o 
  -8   3   7      254.49      221.21      7.99 o 
  -7   3   7      430.72      410.31      9.79 o 
  -6   3   7      626.24      592.27     11.49 o 
  -5   3   7      496.80      443.44     10.58 o 
  -4   3   7      165.64      134.23      5.92 o 
  -3   3   7      119.16      130.14      3.93 o 
  -2   3   7       17.19       19.21      1.94 o 
  -1   3   7      184.82      144.35      3.58 o 
   0   3   7      235.68      211.83      5.38 o 
   1   3   7     1210.39     1229.38     18.14 o 
   2   3   7      452.85      494.80     10.66 o 
   3   3   7      447.48      459.59      7.77 o 
   4   3   7      334.42      311.40      5.71 o 
   5   3   7        1.55        3.24      1.55 o 
   6   3   7     1411.49     1431.42     16.41 o 
   7   3   7      423.58      403.17      9.58 o 
   8   3   7      388.09      410.84     10.19 o 
   9   3   7        5.87        4.58      3.21 o 
  10   3   7      608.35      640.92     17.68 o 
  11   3   7        2.78        2.88      5.61 o 
 -11   4   7        2.83        1.51      6.44 o 
 -10   4   7        0.14        4.50      3.41 o 
  -9   4   7       12.25       12.81      3.28 o 
  -8   4   7      343.00      346.22     10.03 o 
  -7   4   7      241.24      271.05      8.71 o 
  -6   4   7       31.62       35.07      3.96 o 
  -5   4   7      515.04      492.98     10.57 o 
  -4   4   7       11.12       10.79      2.56 o 
  -3   4   7      105.57       98.10      4.31 o 
  -2   4   7      133.70      129.77      4.24 o 
  -1   4   7       84.66      108.75      6.08 o 
   0   4   7     1302.58     1362.15     18.84 o 
   1   4   7     1212.61     1180.13     18.84 o 
   2   4   7      648.19      625.47     11.39 o 
   3   4   7        0.18        1.48      2.01 o 
   4   4   7      914.01      843.83     14.33 o 
   5   4   7       23.22       16.60      3.10 o 
   6   4   7       10.06        7.63      2.77 o 
   7   4   7      542.73      513.47     15.71 o 
   8   4   7      583.88      551.27     16.92 o 
   9   4   7      123.85      112.95      9.63 o 
  10   4   7        0.13       -3.15      5.15 o 
  11   4   7      145.13      188.45     15.93 o 
  -9   5   7       15.14       20.01      5.79 o 
  -8   5   7        2.25       -4.12      4.12 o 
  -7   5   7        1.01        4.43      4.24 o 
  -6   5   7     1502.15     1417.09     29.65 o 
  -5   5   7      585.68      559.85     19.22 o 
  -4   5   7      160.14      164.30     16.99 o 
  -3   5   7      436.27      431.61     14.31 o 
  -2   5   7      372.96      359.48     11.21 o 
  -1   5   7      123.61      106.61      7.30 o 
   0   5   7      840.82      874.79     17.84 o 
   1   5   7     1046.29     1027.73     18.37 o 
   2   5   7      279.82      254.91      8.66 o 
   3   5   7      482.79      411.51     10.03 o 
   4   5   7      222.44      197.12      7.41 o 
   5   5   7      277.23      250.40      7.60 o 
   6   5   7      173.25      179.90     11.16 o 
   7   5   7       79.01       85.95      8.39 o 
   8   5   7       64.59       67.65      7.61 o 
   9   5   7      170.22      175.30     11.82 o 
  -8   6   7       31.05       23.09      6.63 o 
  -7   6   7      170.18      144.32     11.46 o 
  -6   6   7       25.32       36.71      6.81 o 
  -5   6   7        5.18        1.62      4.38 o 
  -4   6   7       36.60       49.13      7.02 o 
  -3   6   7       17.07        8.02      4.75 o 
  -2   6   7       34.46       44.96      8.12 o 
  -1   6   7        3.13        2.82      5.47 o 
   0   6   7       49.40       60.56      6.22 o 
   1   6   7       19.32        7.46      4.77 o 
   2   6   7        0.13       -0.97      3.11 o 
   3   6   7      272.09      251.53      9.83 o 
   4   6   7       48.08       50.16      5.26 o 
   5   6   7       42.29       57.96      5.45 o 
   6   6   7       20.70       19.21      4.72 o 
   7   6   7      105.62      112.70      8.52 o 
  -5   7   7       79.09       66.52      8.74 o 
  -4   7   7       11.74       19.78      6.55 o 
  -3   7   7       18.34       24.74      6.04 o 
  -2   7   7        8.31        3.40      4.94 o 
  -1   7   7       64.50       85.18      8.95 o 
   0   7   7       47.28       66.97      7.13 o 
   1   7   7        0.98        3.69      3.46 o 
   2   7   7      103.42      127.59      8.04 o 
   3   7   7       38.54       46.16      5.50 o 
   4   7   7      185.93      208.86     10.02 o 
   5   7   7        9.05       14.98      6.61 o 
 -12   0   8     1745.57     1651.32     44.17 o 
 -11   0   8      182.12      156.02     13.69 o 
 -10   0   8      220.11      233.42     15.75 o 
  -9   0   8      797.58      760.11     24.09 o 
  -8   0   8      276.86      257.64     25.69 o 
  -7   0   8      255.46      228.51      8.49 o 
  -6   0   8     4155.24     4139.11     59.32 o 
  -5   0   8        0.03        2.99      2.72 o 
  -4   0   8        1.01        1.29      2.33 o 
  -3   0   8      437.87      395.67     17.05 o 
  -2   0   8      155.18      120.96      9.68 o 
  -1   0   8       30.37       44.88      4.23 o 
   0   0   8      899.97      849.67     16.82 o 
   1   0   8       48.91       29.21      2.75 o 
   2   0   8     2490.88     2504.47     30.47 o 
   3   0   8     3883.22     4084.35     54.77 o 
   4   0   8     1391.13     1562.97     24.35 o 
   5   0   8      126.52      206.97      7.06 o 
   6   0   8      240.13      327.18      9.13 o 
   7   0   8      387.99      443.09     11.11 o 
   8   0   8      348.71      354.26     20.84 o 
   9   0   8     1614.41     1514.95     36.70 o 
  10   0   8      379.04      397.63     17.37 o 
  11   0   8      153.29      134.71     15.79 o 
  12   0   8      134.39      122.17     13.01 o 
 -12   1   8        7.94       11.59      4.51 o 
 -11   1   8        4.44       -3.16      3.16 o 
 -10   1   8        2.06        5.63      4.38 o 
  -9   1   8       38.04       32.54      3.83 o 
  -8   1   8       22.97       24.91      2.75 o 
  -7   1   8       55.53       65.05      3.49 o 
  -6   1   8      218.87      231.42      8.39 o 
  -5   1   8        0.22       -1.26      1.26 o 
  -4   1   8     1098.21     1139.32     14.02 o 
  -3   1   8      868.85      936.14     14.55 o 
  -2   1   8        0.17        0.96      2.14 o 
  -1   1   8      189.26      162.83      3.86 o 
   0   1   8       75.91      106.17      2.85 o 
   1   1   8     1384.61     1252.35     24.56 o 
   2   1   8     1000.67      880.84     13.08 o 
   3   1   8       65.77       83.79      3.35 o 
   4   1   8      482.21      543.81      9.08 o 
   5   1   8      387.94      373.58      7.46 o 
   6   1   8       67.79       80.10      3.86 o 
   7   1   8       32.01       33.41      4.00 o 
   8   1   8       21.14       24.25      3.87 o 
   9   1   8       10.49        2.57      3.34 o 
  10   1   8        2.06        0.96      3.45 o 
  11   1   8       86.03       95.42     10.94 o 
  12   1   8       41.27       44.38      6.21 o 
 -12   2   8       22.13       15.37      5.65 o 
 -11   2   8      144.33      145.75      9.56 o 
 -10   2   8       51.45       36.60      6.14 o 
  -9   2   8      162.83      149.30      7.22 o 
  -8   2   8      559.07      567.58     11.11 o 
  -7   2   8     1174.87     1168.11     17.00 o 
  -6   2   8      108.32      108.94      6.81 o 
  -5   2   8       53.74       61.76      3.84 o 
  -4   2   8      259.11      231.57      7.71 o 
  -3   2   8     1627.34     1890.60     22.87 o 
  -2   2   8      627.48      553.34      8.25 o 
  -1   2   8      889.88      791.83     11.53 o 
   0   2   8        1.40        2.57      1.83 o 
   1   2   8      118.44      163.24     11.14 o 
   2   2   8      166.99      141.43      4.96 o 
   3   2   8       10.79        5.27      1.45 o 
   4   2   8      245.92      230.28      4.74 o 
   5   2   8        1.40        1.18      1.30 o 
   6   2   8      113.02      133.34      4.82 o 
   7   2   8        1.79        0.53      2.35 o 
   8   2   8      903.26      886.55     19.87 o 
   9   2   8       68.74       61.87      9.05 o 
  10   2   8      210.72      178.83      9.74 o 
  11   2   8       76.26       57.33      6.44 o 
  12   2   8        5.01       -1.86      6.13 o 
 -11   3   8        0.34        0.20      3.97 o 
 -10   3   8        0.63        6.58      3.93 o 
  -9   3   8      397.33      453.12     10.38 o 
  -8   3   8      145.78      157.25      7.43 o 
  -7   3   8       19.94       22.66      3.39 o 
  -6   3   8      149.40      166.84      6.84 o 
  -5   3   8       48.02       66.25      3.55 o 
  -4   3   8       22.85       18.34      2.08 o 
  -3   3   8      346.22      389.41      8.33 o 
  -2   3   8      630.72      654.62      9.49 o 
  -1   3   8       33.54       47.61      4.19 o 
   0   3   8       64.37       75.55      4.11 o 
   1   3   8       30.85       25.84      2.97 o 
   2   3   8       65.50       85.21      5.13 o 
   3   3   8      799.42      704.74      9.03 o 
   4   3   8      372.74      312.23      5.74 o 
   5   3   8      470.47      382.89      6.79 o 
   6   3   8        0.34        8.58      1.98 o 
   7   3   8      300.69      297.26      8.30 o 
   8   3   8      579.39      600.00     35.92 o 
   9   3   8       27.09       37.84      5.00 o 
  10   3   8      253.47      263.03     10.92 o 
  11   3   8       25.55       17.99      8.00 o 
 -10   4   8       31.62       20.01      4.44 o 
  -9   4   8      211.10      219.75     16.20 o 
  -8   4   8      586.80      544.64     16.23 o 
  -7   4   8       48.74       49.04      4.64 o 
  -6   4   8      109.70      108.61      6.08 o 
  -5   4   8       10.04       17.79      3.36 o 
  -4   4   8        2.73        5.56      2.35 o 
  -3   4   8        4.31        6.97      2.53 o 
  -2   4   8     2699.41     2772.16     38.50 o 
  -1   4   8      733.95      767.79     15.52 o 
   0   4   8      250.62      243.48      6.64 o 
   1   4   8      209.32      200.86      7.08 o 
   2   4   8        5.66        7.62      2.37 o 
   3   4   8      284.60      261.16      7.67 o 
   4   4   8      285.26      287.36      8.99 o 
   5   4   8      707.66      681.44     12.91 o 
   6   4   8        7.81        7.28      2.79 o 
   7   4   8        2.12        6.85      4.03 o 
   8   4   8      544.87      526.20     16.69 o 
   9   4   8        0.89        0.73      4.12 o 
  10   4   8       44.52       55.77      9.37 o 
  -9   5   8       75.60       78.36     13.31 o 
  -8   5   8      189.76      198.24     12.55 o 
  -7   5   8      108.68      128.19     10.11 o 
  -6   5   8      176.24      177.77     11.58 o 
  -5   5   8       27.52       39.14      6.32 o 
  -4   5   8      176.59      161.86     10.44 o 
  -3   5   8       29.37       28.47      5.59 o 
  -2   5   8      722.46      779.54     17.44 o 
  -1   5   8       40.28       37.67      7.77 o 
   0   5   8      165.45      147.42      8.38 o 
   1   5   8      263.81      274.85     11.69 o 
   2   5   8      661.34      602.77     21.57 o 
   3   5   8       49.78       47.18      4.04 o 
   4   5   8       73.02       70.40      4.83 o 
   5   5   8      498.90      511.42     18.58 o 
   6   5   8       30.31       37.34      6.11 o 
   7   5   8      401.77      369.43     14.09 o 
   8   5   8       39.37       37.26      7.00 o 
   9   5   8      330.61      345.41     14.50 o 
  -7   6   8       30.73       31.93      6.48 o 
  -6   6   8        0.14        2.50      4.48 o 
  -5   6   8        7.62        8.35      8.05 o 
  -4   6   8       16.45       22.56      7.98 o 
  -3   6   8      187.85      202.99     12.47 o 
  -2   6   8      197.07      218.95     12.80 o 
  -1   6   8       76.37      100.90      7.86 o 
   0   6   8       88.06       98.70     10.57 o 
   1   6   8      160.05      149.44     10.36 o 
   2   6   8        0.09       -0.21      3.18 o 
   3   6   8       18.03       15.49      4.06 o 
   4   6   8      394.24      376.18     10.76 o 
   5   6   8       49.98       74.48      6.77 o 
   6   6   8       65.52       66.01      8.00 o 
   7   6   8        8.92       11.34      5.07 o 
  -4   7   8        0.16        5.30      6.39 o 
  -3   7   8       99.03      101.96      9.82 o 
  -2   7   8       14.21       21.91      5.93 o 
  -1   7   8       21.78       27.30      7.13 o 
   0   7   8       33.06       47.35      6.24 o 
   1   7   8       27.98       16.62      5.72 o 
   2   7   8        1.48        0.49      3.65 o 
   3   7   8       58.00       55.87      5.94 o 
   4   7   8        1.92        4.79      3.92 o 
 -12   1   9       63.82       64.90      7.09 o 
 -11   1   9       35.14       38.75      5.47 o 
 -10   1   9       78.03       70.04      6.67 o 
  -9   1   9      107.32      109.86     10.44 o 
  -8   1   9     1522.81     1535.50     18.34 o 
  -7   1   9      130.85      116.09      5.03 o 
  -6   1   9        8.04       24.91      4.07 o 
  -5   1   9        2.80       22.48      2.38 o 
  -4   1   9      483.56      419.22      7.66 o 
  -3   1   9      273.90      183.89      4.33 o 
  -2   1   9      270.49      197.36      4.67 o 
  -1   1   9     4682.45     4716.92     44.15 o 
   0   1   9     1063.74     1113.21     12.60 o 
   1   1   9     1645.41     1714.79     19.82 o 
   2   1   9     2794.22     2830.05     34.48 o 
   3   1   9      181.21      219.52     15.39 o 
   4   1   9       62.78       73.48      3.81 o 
   5   1   9      943.10      878.03     13.11 o 
   6   1   9      285.48      284.10      6.90 o 
   7   1   9      326.92      323.87     11.12 o 
   8   1   9     1502.25     1490.40     25.01 o 
   9   1   9     1011.83      901.68     18.65 o 
  10   1   9       80.21       82.23      6.95 o 
  11   1   9        3.83       -1.00      3.87 o 
  12   1   9        6.58       10.13      4.69 o 
 -12   2   9        1.55        1.62      3.75 o 
 -11   2   9       16.60       12.75      4.28 o 
 -10   2   9       54.58       44.81      5.60 o 
  -9   2   9       15.18        9.49      3.64 o 
  -8   2   9       25.02       17.68      3.33 o 
  -7   2   9       33.20       32.27      3.18 o 
  -6   2   9      119.63      120.58      5.02 o 
  -5   2   9      741.19      775.74     14.63 o 
  -4   2   9     1764.65     1796.08     22.70 o 
  -3   2   9     1504.42     1529.27     19.57 o 
  -2   2   9     1223.99     1158.21     15.94 o 
  -1   2   9      178.54      171.06      5.70 o 
   0   2   9      228.59      300.95      7.73 o 
   1   2   9      133.24      119.20      5.46 o 
   2   2   9      701.32      614.40      9.51 o 
   3   2   9       86.14       64.54      3.56 o 
   4   2   9       48.59       48.33      2.76 o 
   5   2   9      246.36      252.27      7.19 o 
   6   2   9      382.42      382.31      7.67 o 
   7   2   9        4.91        4.12      2.91 o 
   8   2   9       33.02       36.87      4.98 o 
   9   2   9        9.00        5.17      4.69 o 
  10   2   9      235.98      262.97     15.13 o 
  11   2   9       47.27       65.34      6.85 o 
  12   2   9       89.19       79.42      9.38 o 
 -11   3   9       51.63       45.74      6.37 o 
 -10   3   9      240.69      238.03     12.34 o 
  -9   3   9       20.54       33.26      4.74 o 
  -8   3   9       30.94       20.44      3.65 o 
  -7   3   9       95.96       98.21      7.23 o 
  -6   3   9      130.87      138.24      6.50 o 
  -5   3   9       18.37       18.86      2.87 o 
  -4   3   9     1452.23     1436.36     23.81 o 
  -3   3   9      282.99      258.59      6.28 o 
  -2   3   9      197.51      200.91      5.01 o 
  -1   3   9      368.75      384.25      9.82 o 
   0   3   9        2.04       -0.87      1.46 o 
   1   3   9       14.47       18.51      3.50 o 
   2   3   9       20.92       15.05      2.92 o 
   3   3   9     1060.44     1055.47     13.59 o 
   4   3   9      232.32      236.36      5.10 o 
   5   3   9      294.71      270.47      5.80 o 
   6   3   9     1884.88     1849.84     20.22 o 
   7   3   9       76.47       87.02      5.38 o 
   8   3   9       81.58       69.74      5.22 o 
   9   3   9      156.04      151.28     35.79 o 
  10   3   9      220.66      208.33     16.00 o 
  11   3   9       18.14       33.34      8.02 o 
 -10   4   9      146.62      130.79      7.45 o 
  -9   4   9      106.78      124.65      7.42 o 
  -8   4   9       51.74       57.93      5.18 o 
  -7   4   9       13.54        7.01      3.05 o 
  -6   4   9      146.18      172.94      7.32 o 
  -5   4   9      525.58      571.33     15.12 o 
  -4   4   9      989.08      984.73     22.02 o 
  -3   4   9      689.05      697.25     25.30 o 
  -2   4   9        5.78        5.94      3.05 o 
  -1   4   9      367.02      346.34     10.35 o 
   0   4   9      193.89      191.68      9.02 o 
   1   4   9       11.83       10.93      2.31 o 
   2   4   9      313.84      347.40      8.32 o 
   3   4   9      351.97      365.51      9.26 o 
   4   4   9      472.86      475.99     11.94 o 
   5   4   9     1306.47     1282.36     19.61 o 
   6   4   9      191.89      172.26      7.29 o 
   7   4   9      162.30      175.60     11.15 o 
   8   4   9        0.76        1.72      5.15 o 
   9   4   9       24.64       22.58      5.73 o 
  10   4   9       97.19       92.74     11.44 o 
  -9   5   9       17.19       15.28      5.69 o 
  -8   5   9        0.19       -2.96      4.62 o 
  -7   5   9        0.19        1.30      4.36 o 
  -6   5   9       37.87       32.65      8.63 o 
  -5   5   9       31.16       26.60      5.74 o 
  -4   5   9      901.13      892.09     22.02 o 
  -3   5   9      203.93      235.60     12.72 o 
  -2   5   9      242.14      276.84     10.15 o 
  -1   5   9       11.08       25.01      4.56 o 
   0   5   9      113.22      115.96      7.80 o 
   1   5   9      128.24      128.15      9.32 o 
   2   5   9      387.17      343.24     16.04 o 
   3   5   9      533.92      484.80     11.58 o 
   4   5   9      642.62      595.83     13.02 o 
   5   5   9      114.30      103.50      7.47 o 
   6   5   9      168.96      167.07     11.09 o 
   7   5   9       55.22       67.17      7.89 o 
   8   5   9        5.29       13.06      5.09 o 
   9   5   9       95.68      123.25     11.14 o 
  -7   6   9       15.11       17.06      6.11 o 
  -6   6   9       30.57       24.03      6.13 o 
  -5   6   9       71.99       66.45      8.28 o 
  -4   6   9        6.57        3.69      4.61 o 
  -3   6   9        8.84       12.43      5.00 o 
  -2   6   9       67.90       56.29      7.34 o 
  -1   6   9       18.74       19.97      4.71 o 
   0   6   9        1.50        0.53      3.62 o 
   1   6   9       24.38       13.90      5.95 o 
   2   6   9        0.19       -3.18      3.18 o 
   3   6   9       33.87       25.24      4.52 o 
   4   6   9        0.03        4.31      3.41 o 
   5   6   9      116.85      116.53      7.28 o 
   6   6   9       78.15       76.57      8.67 o 
   7   6   9        0.88        0.46      4.19 o 
  -4   7   9        0.64        0.00      5.32 o 
  -3   7   9      164.33      182.33     15.38 o 
  -2   7   9        2.47        6.05      5.07 o 
  -1   7   9        6.74        5.76      4.41 o 
   0   7   9       62.10       69.03      7.47 o 
   1   7   9        1.90        0.02      3.37 o 
   2   7   9      118.09      137.62      8.59 o 
   3   7   9       56.60       55.65      6.08 o 
   4   7   9       76.49       96.89     11.40 o 
 -12   0  10      337.13      331.11     19.29 o 
 -11   0  10      206.67      195.68     24.42 o 
 -10   0  10      816.57      746.84     25.30 o 
  -9   0  10     1045.35      956.02     42.52 o 
  -8   0  10     1351.77     1471.20     27.68 o 
  -7   0  10      824.52      762.69     18.90 o 
  -6   0  10     1603.64     1450.89     30.89 o 
  -5   0  10      988.26      859.74     23.81 o 
  -4   0  10     1225.86     1121.64     23.63 o 
  -3   0  10     1593.23     1547.83     40.00 o 
  -2   0  10     4556.79     4444.75     77.68 o 
  -1   0  10     3033.82     3259.49     44.55 o 
   0   0  10     4022.06     4287.51     57.28 o 
   1   0  10      324.30      369.97      8.74 o 
   2   0  10       71.89       58.87      4.19 o 
   3   0  10     1806.35     1795.30     24.04 o 
   4   0  10     1377.97     1407.54     23.24 o 
   5   0  10     1144.74      977.59     23.37 o 
   6   0  10     1692.24     1514.97     30.43 o 
   7   0  10     1494.83     1430.90     37.76 o 
   8   0  10       75.60       68.51     14.10 o 
   9   0  10      105.03       75.10      9.05 o 
  10   0  10       56.84       72.10      9.89 o 
  11   0  10      806.99      757.28     33.68 o 
  12   0  10       66.44       68.44     10.62 o 
 -12   1  10       56.32       68.63      7.39 o 
 -11   1  10        0.96        4.37      3.66 o 
 -10   1  10        3.04        0.67      3.65 o 
  -9   1  10       60.25       50.57      4.17 o 
  -8   1  10        4.62       13.35      3.89 o 
  -7   1  10      487.00      480.60      9.20 o 
  -6   1  10        3.66        3.49      1.92 o 
  -5   1  10      124.47      143.92      4.81 o 
  -4   1  10      139.32      123.18      4.21 o 
  -3   1  10       73.38       60.47      3.26 o 
  -2   1  10     1740.93     1679.44     20.07 o 
  -1   1  10      126.40      149.24      3.55 o 
   0   1  10     1122.44     1095.16     12.77 o 
   1   1  10      206.09      183.14      4.58 o 
   2   1  10     1197.75     1480.64     18.39 o 
   3   1  10      302.33      288.19      7.41 o 
   4   1  10      387.40      402.28      8.44 o 
   5   1  10       94.61      103.64      4.88 o 
   6   1  10       38.40       30.24      3.13 o 
   7   1  10      333.88      295.83     10.40 o 
   8   1  10      211.36      220.80      9.99 o 
   9   1  10      110.07      132.69     14.22 o 
  10   1  10        7.45        8.88      4.25 o 
  11   1  10       20.13       16.51      4.61 o 
  12   1  10        0.49       -2.69      3.79 o 
 -12   2  10        3.41        6.43      4.35 o 
 -11   2  10       35.25       43.78      6.97 o 
 -10   2  10      219.37      246.36     15.17 o 
  -9   2  10      386.50      409.20     10.11 o 
  -8   2  10       49.21       58.52      4.14 o 
  -7   2  10       41.94       66.92      4.86 o 
  -6   2  10     1317.21     1288.46     17.62 o 
  -5   2  10      226.51      193.27      6.08 o 
  -4   2  10      691.86      645.76     11.74 o 
  -3   2  10     2966.82     2975.82     34.01 o 
  -2   2  10      249.74      227.43      6.59 o 
  -1   2  10      246.99      340.48     20.01 o 
   0   2  10     1283.44     1254.71     29.90 o 
   1   2  10      890.18      907.41     13.92 o 
   2   2  10        8.27       11.47      1.80 o 
   3   2  10      135.10      104.97      4.05 o 
   4   2  10      380.90      307.15      6.44 o 
   5   2  10       29.47       34.44      2.64 o 
   6   2  10     1146.10     1127.70     18.21 o 
   7   2  10      405.23      401.66     14.74 o 
   8   2  10      232.21      265.61      9.28 o 
   9   2  10       17.11        9.10      3.97 o 
  10   2  10       57.72       61.43      8.82 o 
  11   2  10       13.34       14.09      5.24 o 
 -11   3  10       43.52       65.86      7.14 o 
 -10   3  10      155.49      123.09      8.90 o 
  -9   3  10       19.75       23.50      3.98 o 
  -8   3  10      600.69      668.97     15.95 o 
  -7   3  10      223.22      265.96      8.74 o 
  -6   3  10       21.10       11.03      2.83 o 
  -5   3  10      164.95      186.97      7.91 o 
  -4   3  10       20.28       25.38      3.00 o 
  -3   3  10        0.19        0.82      1.68 o 
  -2   3  10       55.36       61.64      3.70 o 
  -1   3  10      390.23      356.79      9.83 o 
   0   3  10       45.54       57.61      6.12 o 
   1   3  10       10.76        4.96      2.88 o 
   2   3  10      439.93      428.37     10.49 o 
   3   3  10      311.38      309.62      8.72 o 
   4   3  10       76.82       65.54      4.54 o 
   5   3  10      185.96      168.82      6.67 o 
   6   3  10      245.14      260.66      7.91 o 
   7   3  10      453.49      450.95     20.45 o 
   8   3  10      180.97      213.96     17.68 o 
   9   3  10       74.52       83.49     10.27 o 
  10   3  10       36.38       35.73     10.74 o 
  11   3  10        2.42       -2.41      4.91 o 
 -10   4  10        8.10       13.74      3.80 o 
  -9   4  10      503.21      530.13     15.08 o 
  -8   4  10        3.62        1.18      2.93 o 
  -7   4  10        7.41        3.98      3.04 o 
  -6   4  10       67.49       74.62      7.60 o 
  -5   4  10      581.18      609.92     17.25 o 
  -4   4  10     1732.61     1747.88     35.07 o 
  -3   4  10        6.88       13.43      4.36 o 
  -2   4  10        7.99       12.03      3.51 o 
  -1   4  10      342.66      326.72     10.15 o 
   0   4  10      644.81      664.93     14.72 o 
   1   4  10      287.38      259.43     12.39 o 
   2   4  10      935.24      877.28     17.12 o 
   3   4  10       59.02       50.06      4.47 o 
   4   4  10     1052.92     1107.93     17.94 o 
   5   4  10       18.92       13.15      3.66 o 
   6   4  10      351.67      340.01     10.63 o 
   7   4  10      537.86      542.14     17.01 o 
   8   4  10       46.35       41.44      6.67 o 
   9   4  10       51.85       65.52     10.38 o 
  10   4  10       17.94       11.06      8.00 o 
  -9   5  10        4.98       13.05      5.64 o 
  -8   5  10        6.80       10.11      5.30 o 
  -7   5  10      428.41      418.20     29.10 o 
  -6   5  10       70.38       60.42      7.58 o 
  -5   5  10      154.63      128.01      9.87 o 
  -4   5  10       32.56       36.39      6.22 o 
  -3   5  10      487.40      413.28     14.49 o 
  -2   5  10        0.17       -0.11      3.37 o 
  -1   5  10      321.09      324.05     14.54 o 
   0   5  10      972.19      909.38     18.88 o 
   1   5  10       23.78       25.36      5.73 o 
   2   5  10      176.13      188.01      9.51 o 
   3   5  10      310.09      299.54      9.43 o 
   4   5  10       12.11       13.20      3.63 o 
   5   5  10       52.09       43.23      4.79 o 
   6   5  10      132.81      122.92     11.11 o 
   7   5  10       17.52       25.01      5.89 o 
   8   5  10        6.11        5.52      4.57 o 
   9   5  10      379.02      383.89     15.95 o 
  -7   6  10        1.00        1.72      5.12 o 
  -6   6  10      228.60      219.17     20.88 o 
  -5   6  10       93.99       93.41      9.46 o 
  -4   6  10       79.60       93.63      9.79 o 
  -3   6  10       73.69       90.07      9.15 o 
  -2   6  10       18.35       10.69      4.93 o 
  -1   6  10       76.49       68.04      6.77 o 
   0   6  10      213.72      224.68     11.36 o 
   1   6  10      620.09      588.51     23.44 o 
   2   6  10       35.36       32.51      5.55 o 
   3   6  10      113.37       96.30      6.97 o 
   4   6  10        8.03        8.82      3.93 o 
   5   6  10       75.47       99.54      7.03 o 
   6   6  10       19.25       22.04      7.21 o 
   7   6  10      102.11      121.19     10.77 o 
  -3   7  10       55.73       39.14      7.08 o 
  -2   7  10        0.83        1.70      5.16 o 
  -1   7  10       36.83       44.35      6.46 o 
   0   7  10        7.54        5.92      4.78 o 
   1   7  10        0.50       -2.49      3.35 o 
   2   7  10       45.71       48.68      5.93 o 
   3   7  10       63.95       60.96      8.50 o 
 -12   1  11      474.52      470.68     15.46 o 
 -11   1  11      592.16      594.26     27.55 o 
 -10   1  11      228.04      207.78     21.09 o 
  -9   1  11      242.56      240.67     10.43 o 
  -8   1  11      507.22      482.99      8.56 o 
  -7   1  11      831.49      831.69     12.90 o 
  -6   1  11     1611.10     1583.94     19.62 o 
  -5   1  11      610.73      571.76      9.50 o 
  -4   1  11       40.95       44.66      3.15 o 
  -3   1  11      130.48      112.29      4.43 o 
  -2   1  11     1837.16     1838.67     20.11 o 
  -1   1  11      123.08      128.16      3.71 o 
   0   1  11      279.96      308.14      5.54 o 
   1   1  11        0.12        3.80      1.35 o 
   2   1  11      400.91      344.76     10.74 o 
   3   1  11      390.93      323.32      6.99 o 
   4   1  11     1068.00     1079.23     19.21 o 
   5   1  11      712.46      688.07     13.23 o 
   6   1  11      125.10      129.85      6.37 o 
   7   1  11       33.87       47.92      5.45 o 
   8   1  11        0.32        1.22      3.38 o 
   9   1  11       94.53      117.48      8.79 o 
  10   1  11      126.87      121.98      9.42 o 
  11   1  11      294.71      225.26     16.08 o 
  12   1  11       24.02       20.19      5.54 o 
 -11   2  11        0.42        3.44      4.16 o 
 -10   2  11       25.36       33.05      5.20 o 
  -9   2  11      161.11      199.00      9.54 o 
  -8   2  11       49.44       52.78      4.12 o 
  -7   2  11        5.75        6.35      2.33 o 
  -6   2  11       75.94       76.03      4.36 o 
  -5   2  11       63.28       69.38      4.40 o 
  -4   2  11      777.61      791.43     12.94 o 
  -3   2  11      800.78      783.25     14.35 o 
  -2   2  11      112.34       92.66      4.56 o 
  -1   2  11      709.68      676.42     15.22 o 
   0   2  11     1157.04     1356.90     25.46 o 
   1   2  11      897.62      884.68     12.02 o 
   2   2  11      169.86      176.44      6.40 o 
   3   2  11        6.67        1.23      1.58 o 
   4   2  11       66.63       78.04      5.81 o 
   5   2  11      303.13      298.94      7.50 o 
   6   2  11       39.47       44.07      3.48 o 
   7   2  11        0.28       -1.23      2.53 o 
   8   2  11      283.20      303.56     11.67 o 
   9   2  11       60.04       62.47      7.60 o 
  10   2  11       43.24       49.27      5.69 o 
  11   2  11       20.48        9.20      4.92 o 
 -11   3  11      526.77      587.81     17.24 o 
 -10   3  11      120.35      103.16      8.20 o 
  -9   3  11       26.92       32.97      4.38 o 
  -8   3  11      134.60      149.96      7.57 o 
  -7   3  11      394.79      422.05     10.40 o 
  -6   3  11     1400.74     1387.25     20.62 o 
  -5   3  11        8.91       16.45      2.97 o 
  -4   3  11      175.36      162.77      5.92 o 
  -3   3  11      116.57      112.83      4.57 o 
  -2   3  11      914.15      853.26     13.69 o 
  -1   3  11       62.60       66.58      5.15 o 
   0   3  11      286.25      294.91      8.88 o 
   1   3  11      190.70      183.17     13.00 o 
   2   3  11       84.14       80.80      6.62 o 
   3   3  11        0.32       -0.43      2.33 o 
   4   3  11      950.62      904.32     15.11 o 
   5   3  11       82.26      100.38      5.62 o 
   6   3  11       56.10       49.58      5.80 o 
   7   3  11     1097.89     1076.72     55.05 o 
   8   3  11        1.33        0.64      3.77 o 
   9   3  11       39.64       38.45      6.46 o 
  10   3  11      479.23      424.50     20.09 o 
  11   3  11       14.06       16.37      6.99 o 
 -10   4  11       20.45       22.28      5.43 o 
  -9   4  11      107.68      124.13     10.11 o 
  -8   4  11      341.76      361.86     13.98 o 
  -7   4  11        2.21       -1.02      6.00 o 
  -6   4  11       18.36       17.53      5.00 o 
  -5   4  11      560.61      555.87     20.24 o 
  -4   4  11        0.03        1.36      4.74 o 
  -3   4  11      210.63      213.64     11.55 o 
  -2   4  11     2020.30     1934.27     31.11 o 
  -1   4  11       14.73       19.38      4.78 o 
   0   4  11       55.13       44.18      4.98 o 
   1   4  11      683.40      644.28     16.92 o 
   2   4  11        2.32        3.03      3.25 o 
   3   4  11       92.22      107.17      6.97 o 
   4   4  11      230.35      218.45      7.98 o 
   5   4  11       70.21       72.16      5.33 o 
   6   4  11       55.40       60.42      5.89 o 
   7   4  11      879.75      913.58     23.08 o 
   8   4  11       14.75       16.53      5.19 o 
   9   4  11       10.82       10.49      5.17 o 
  10   4  11       29.91       32.18      8.18 o 
  -8   5  11      270.30      284.06     15.39 o 
  -7   5  11      223.38      230.71     13.75 o 
  -6   5  11       38.19       30.23      6.32 o 
  -5   5  11       94.65       86.67     11.69 o 
  -4   5  11        0.15        0.63      4.19 o 
  -3   5  11       39.08       32.18      5.90 o 
  -2   5  11     1032.09     1035.49     22.12 o 
  -1   5  11     1258.97     1257.38     31.60 o 
   0   5  11       28.97       21.45      4.70 o 
   1   5  11      362.53      328.99     14.53 o 
   2   5  11       20.40       12.27      4.23 o 
   3   5  11        7.67       12.65      3.71 o 
   4   5  11      364.33      341.08     10.10 o 
   5   5  11      378.22      411.40     11.18 o 
   6   5  11      233.77      229.87     13.41 o 
   7   5  11       68.89       60.22      7.77 o 
   8   5  11      127.10      128.21     15.63 o 
  -6   6  11       26.12       47.02      7.60 o 
  -5   6  11       63.58       61.09      9.02 o 
  -4   6  11        1.75        1.46      4.43 o 
  -3   6  11      138.30      125.30     10.43 o 
  -2   6  11        1.71       -3.90      3.90 o 
  -1   6  11       35.47       25.94      5.05 o 
   0   6  11        5.21       16.05      4.74 o 
   1   6  11       18.86       18.75      6.80 o 
   2   6  11       45.15       42.41      5.83 o 
   3   6  11       61.29       66.72      6.11 o 
   4   6  11       31.17       29.51      4.72 o 
   5   6  11        2.46        7.71      4.19 o 
   6   6  11       21.05       25.47      6.22 o 
  -2   7  11      203.06      223.64     14.34 o 
  -1   7  11       13.35        8.45      4.77 o 
   0   7  11        7.07        1.70      4.35 o 
   1   7  11        2.44        6.50      3.70 o 
   2   7  11       32.71       49.65      6.14 o 
 -12   0  12       31.38       33.55      8.63 o 
 -11   0  12      174.32      173.86     23.58 o 
 -10   0  12        1.18        2.50      8.63 o 
  -9   0  12      286.72      292.22     15.18 o 
  -8   0  12     2775.59     2652.00     73.26 o 
  -7   0  12        0.20        0.17      2.45 o 
  -6   0  12      496.90      499.45     15.48 o 
  -5   0  12      553.22      549.50     15.61 o 
  -4   0  12      888.25      919.45     23.37 o 
  -3   0  12      764.30      789.42     18.64 o 
  -2   0  12        1.83        1.16      2.75 o 
  -1   0  12     2831.50     2892.53     40.96 o 
   0   0  12       29.42       33.38      3.45 o 
   1   0  12      242.82      252.05      8.47 o 
   2   0  12      502.24      459.69     10.85 o 
   3   0  12     3364.92     3196.41     48.92 o 
   4   0  12      185.29      232.13      7.04 o 
   5   0  12        7.37       10.63      4.42 o 
   6   0  12      655.79      624.22     17.07 o 
   7   0  12      459.78      491.18     15.16 o 
   8   0  12      405.74      410.09     22.31 o 
   9   0  12     1519.68     1289.64     45.47 o 
  10   0  12        9.32       10.64     10.74 o 
  11   0  12      113.50      121.87     12.52 o 
 -11   1  12       52.62       41.01      6.82 o 
 -10   1  12      135.63      128.20      7.95 o 
  -9   1  12       43.99       44.31      4.73 o 
  -8   1  12       23.07       23.81      3.31 o 
  -7   1  12       23.97       22.08      3.00 o 
  -6   1  12       15.10       10.06      2.21 o 
  -5   1  12       95.40      119.61      4.79 o 
  -4   1  12      138.60      112.66      4.87 o 
  -3   1  12      270.84      221.68      5.72 o 
  -2   1  12      422.94      508.29      8.16 o 
  -1   1  12     2090.38     1998.82     23.07 o 
   0   1  12       74.09       70.92      3.89 o 
   1   1  12      156.74      155.03      4.69 o 
   2   1  12      208.87      256.17      6.11 o 
   3   1  12       58.85       55.36      3.98 o 
   4   1  12       71.72       72.26      4.21 o 
   5   1  12      272.22      268.49      8.57 o 
   6   1  12       20.20       19.65      2.90 o 
   7   1  12      241.63      256.57     11.69 o 
   8   1  12      524.03      464.83     14.16 o 
   9   1  12        7.60        7.36      3.97 o 
  10   1  12        4.73       16.24      4.81 o 
  11   1  12        5.42        7.52      4.92 o 
 -11   2  12       19.25       20.29      5.12 o 
 -10   2  12      177.90      192.55     12.03 o 
  -9   2  12      236.76      258.35      9.67 o 
  -8   2  12       76.58       79.21      4.94 o 
  -7   2  12      264.73      283.92      7.41 o 
  -6   2  12       15.44        7.28      2.43 o 
  -5   2  12        1.37        3.28      2.00 o 
  -4   2  12      553.66      525.42     11.85 o 
  -3   2  12        1.77        2.53      2.16 o 
  -2   2  12      135.55      130.30      6.67 o 
  -1   2  12       96.67      158.07      7.21 o 
   0   2  12      400.37      482.58     11.51 o 
   1   2  12      142.11      179.81      4.95 o 
   2   2  12      955.94      962.05     14.01 o 
   3   2  12        0.16       -0.82      2.27 o 
   4   2  12     1386.44     1434.88     17.86 o 
   5   2  12      149.03      152.32      6.06 o 
   6   2  12      128.96      135.69      6.16 o 
   7   2  12      555.40      554.42     11.89 o 
   8   2  12      447.96      437.46     14.99 o 
   9   2  12      389.63      375.59     12.76 o 
  10   2  12      138.14      161.80      9.56 o 
  11   2  12        0.07        1.24      5.36 o 
 -10   3  12       29.57       25.14      5.30 o 
  -9   3  12        1.61       -2.82      2.82 o 
  -8   3  12        3.61        2.39      3.01 o 
  -7   3  12       18.02       21.14      3.36 o 
  -6   3  12        5.07        3.58      2.80 o 
  -5   3  12     1100.44     1097.18     17.24 o 
  -4   3  12       82.76       94.03      5.04 o 
  -3   3  12       55.11       63.67      4.67 o 
  -2   3  12       32.15       29.16      4.02 o 
  -1   3  12        9.56        2.58      2.77 o 
   0   3  12      104.92      119.69      6.82 o 
   1   3  12       57.90       79.52      7.63 o 
   2   3  12       24.33       46.91      4.58 o 
   3   3  12       83.28       83.66      5.72 o 
   4   3  12      243.23      246.61      7.59 o 
   5   3  12      155.39      165.34      7.22 o 
   6   3  12      251.74      261.51      8.06 o 
   7   3  12       40.32       32.89      6.36 o 
   8   3  12        0.60       -3.79      3.79 o 
   9   3  12       52.35       38.81      6.53 o 
  10   3  12        0.69        3.08      5.63 o 
  -9   4  12       32.21       47.70      7.45 o 
  -8   4  12      145.07      171.50     11.70 o 
  -7   4  12        0.20       -3.75      3.75 o 
  -6   4  12        0.04       -3.77      3.77 o 
  -5   4  12        0.61        0.01      3.84 o 
  -4   4  12     1296.58     1331.77     27.86 o 
  -3   4  12      122.27      110.72      8.64 o 
  -2   4  12        0.10        2.34      3.21 o 
  -1   4  12      321.67      359.87     16.83 o 
   0   4  12       50.33       46.42      5.26 o 
   1   4  12      300.33      269.49     13.11 o 
   2   4  12      158.42      153.53      8.32 o 
   3   4  12      286.24      258.61      9.67 o 
   4   4  12      237.08      209.65      8.68 o 
   5   4  12      432.06      434.23     12.18 o 
   6   4  12       29.59       28.86      6.41 o 
   7   4  12       33.08       33.31      6.11 o 
   8   4  12      470.92      482.53     25.31 o 
   9   4  12        9.03        4.39      4.77 o 
  -8   5  12        5.07        9.93      5.50 o 
  -7   5  12        3.45        6.31      5.12 o 
  -6   5  12       86.38       86.01      8.97 o 
  -5   5  12       28.90       25.79      6.82 o 
  -4   5  12      123.28      108.90      9.46 o 
  -3   5  12        0.10        1.16      4.43 o 
  -2   5  12        2.78        6.16      6.50 o 
  -1   5  12      326.84      312.59     11.13 o 
   0   5  12       21.52       19.44      4.67 o 
   1   5  12      287.64      281.56     12.59 o 
   2   5  12        2.97        4.88      4.02 o 
   3   5  12      124.95      101.19      6.73 o 
   4   5  12       53.29       42.46      5.03 o 
   5   5  12      627.54      648.95     14.36 o 
   6   5  12       18.08       19.79      5.62 o 
   7   5  12        0.11       -0.60      4.54 o 
   8   5  12       25.82       37.55      7.36 o 
  -6   6  12       47.00       59.74      8.19 o 
  -5   6  12       32.58       40.33      7.05 o 
  -4   6  12       14.35        6.40      5.09 o 
  -3   6  12      145.33      144.56     11.16 o 
  -2   6  12        0.38        1.11      4.01 o 
  -1   6  12       43.29       30.18      5.57 o 
   0   6  12        2.48       -0.47      3.83 o 
   1   6  12       40.49       33.96      6.37 o 
   2   6  12       22.25       31.61      5.55 o 
   3   6  12      118.57      124.94      7.95 o 
   4   6  12      155.84      151.15     10.82 o 
   5   6  12       52.11       60.44      6.71 o 
   6   6  12       21.83       21.82      6.29 o 
 -11   1  13       16.33       10.92      4.50 o 
 -10   1  13      185.46      171.45     10.04 o 
  -9   1  13       31.54       28.37      4.25 o 
  -8   1  13      342.18      343.13      9.20 o 
  -7   1  13        0.15        0.13      2.35 o 
  -6   1  13       64.25       66.97      4.17 o 
  -5   1  13      186.49      183.59      5.94 o 
  -4   1  13       93.93       99.50      4.81 o 
  -3   1  13     1106.79     1165.83     16.15 o 
  -2   1  13      694.31      703.18     10.24 o 
  -1   1  13      254.23      287.78      6.07 o 
   0   1  13      533.26      524.51      8.14 o 
   1   1  13     1195.56     1154.72     17.29 o 
   2   1  13     1897.04     1950.64     23.66 o 
   3   1  13      175.87      201.53      8.70 o 
   4   1  13       52.85       52.67      3.82 o 
   5   1  13        5.48       10.12      2.44 o 
   6   1  13     1323.38     1218.35     32.88 o 
   7   1  13      960.10      874.68     42.43 o 
   8   1  13        0.62        4.60      4.14 o 
   9   1  13       45.67       37.65      6.77 o 
  10   1  13       50.21       63.47     10.32 o 
  11   1  13      307.96      320.42     14.24 o 
 -11   2  13       58.13       53.68      6.85 o 
 -10   2  13        0.05        0.91      3.57 o 
  -9   2  13       38.94       45.75      4.78 o 
  -8   2  13        1.11        0.27      2.46 o 
  -7   2  13      420.64      415.32      9.24 o 
  -6   2  13       42.81       39.04      4.17 o 
  -5   2  13       41.57       48.24      5.03 o 
  -4   2  13        2.20        0.04      2.35 o 
  -3   2  13       25.09       29.95      3.59 o 
  -2   2  13      109.68      104.71      6.20 o 
  -1   2  13      303.81      330.59      9.20 o 
   0   2  13      114.62      120.94      5.86 o 
   1   2  13     1144.31     1070.09     34.05 o 
   2   2  13      602.58      666.91     10.68 o 
   3   2  13       32.30       47.35      3.47 o 
   4   2  13      271.78      283.58      9.49 o 
   5   2  13      760.49      748.22     13.11 o 
   6   2  13       40.14       46.57      4.17 o 
   7   2  13      221.82      220.62     11.85 o 
   8   2  13       96.48       74.16      6.29 o 
   9   2  13      198.22      240.14     16.60 o 
  10   2  13       28.13       30.27      7.55 o 
  11   2  13       14.44       23.75      7.43 o 
 -10   3  13       81.21       83.40      7.69 o 
  -9   3  13      240.62      264.36     14.23 o 
  -8   3  13        1.21       -0.59      2.93 o 
  -7   3  13        1.80        1.54      2.39 o 
  -6   3  13      573.50      631.59     12.81 o 
  -5   3  13     1622.37     1503.36     22.46 o 
  -4   3  13      230.09      268.41     15.83 o 
  -3   3  13     1310.58     1394.98     27.37 o 
  -2   3  13      346.39      375.82     10.78 o 
  -1   3  13      143.62      136.94      7.52 o 
   0   3  13      413.06      410.53     11.07 o 
   1   3  13      133.02      137.75      8.79 o 
   2   3  13      537.40      533.41     12.73 o 
   3   3  13      181.06      176.64      8.40 o 
   4   3  13      669.81      633.13     13.72 o 
   5   3  13       38.14       42.19      4.27 o 
   6   3  13     1484.67     1490.61     22.13 o 
   7   3  13      456.51      440.50     15.31 o 
   8   3  13       34.13       52.54      7.32 o 
   9   3  13       58.72       51.77      9.62 o 
  10   3  13       38.16       38.91      8.62 o 
  -9   4  13       14.16       11.21      5.66 o 
  -8   4  13      148.88      133.82     10.36 o 
  -7   4  13      113.85      126.24     12.32 o 
  -6   4  13       70.25       86.17     10.68 o 
  -5   4  13        0.66       -1.46      3.85 o 
  -4   4  13        0.52        4.83      4.27 o 
  -3   4  13      154.92      148.43     12.36 o 
  -2   4  13        0.21       -3.09      3.09 o 
  -1   4  13      271.09      236.90      9.49 o 
   0   4  13      203.49      224.05     15.25 o 
   1   4  13      163.61      173.57     10.69 o 
   2   4  13        0.29       -3.03      3.03 o 
   3   4  13     1383.64     1326.92     25.83 o 
   4   4  13       47.10       36.82      4.43 o 
   5   4  13       39.11       47.21      4.79 o 
   6   4  13      128.02      142.82     10.60 o 
   7   4  13        5.12        0.21      4.43 o 
   8   4  13       89.76      103.60      9.80 o 
   9   4  13       59.77       61.58      8.36 o 
  -7   5  13       16.63       11.41      5.77 o 
  -6   5  13        4.42        5.97      4.88 o 
  -5   5  13       73.82       86.51     12.26 o 
  -4   5  13       59.19       66.06      7.78 o 
  -3   5  13      166.39      204.68     12.89 o 
  -2   5  13        5.60       13.30      4.40 o 
  -1   5  13        0.71        1.42      4.38 o 
   0   5  13       26.90       30.42      5.04 o 
   1   5  13      437.14      431.42     15.07 o 
   2   5  13      852.30      845.45     18.88 o 
   3   5  13      144.36      146.82      8.90 o 
   4   5  13      221.12      222.46     15.35 o 
   5   5  13        0.40       -1.25      3.12 o 
   6   5  13      183.18      220.33     13.52 o 
   7   5  13      286.86      284.60     15.55 o 
  -5   6  13       34.04       26.36      6.53 o 
  -4   6  13        8.13        5.66      4.89 o 
  -3   6  13       90.87       68.48      8.45 o 
  -2   6  13        4.13        2.78      4.31 o 
  -1   6  13       73.30       68.62      7.24 o 
   0   6  13        4.41        6.22      4.46 o 
   1   6  13       11.41        7.54      6.26 o 
   2   6  13        0.06       -2.37      3.79 o 
   3   6  13       19.74       23.45      5.25 o 
   4   6  13       92.18       95.93      7.17 o 
   5   6  13       61.38       98.45     10.14 o 
 -11   0  14      207.01      193.45     35.37 o 
 -10   0  14       77.79       67.40      9.97 o 
  -9   0  14        1.94        2.32      2.94 o 
  -8   0  14        2.15       -1.91      3.39 o 
  -7   0  14       60.64       62.61      7.91 o 
  -6   0  14      770.67      770.77     20.65 o 
  -5   0  14     2214.55     2227.55     50.10 o 
  -4   0  14     1023.34     1021.02     23.73 o 
  -3   0  14      380.25      345.37     11.92 o 
  -2   0  14      687.89      747.15     14.88 o 
  -1   0  14      503.82      450.21     10.75 o 
   0   0  14     1677.92     1686.83     26.99 o 
   1   0  14      664.68      671.54     14.20 o 
   2   0  14      118.61      115.10      7.08 o 
   3   0  14      721.52      620.86     12.26 o 
   4   0  14     4468.09     4192.01     51.61 o 
   5   0  14      416.69      367.99     15.09 o 
   6   0  14      314.79      315.55     12.49 o 
   7   0  14      415.34      372.90     13.66 o 
   8   0  14       34.36       43.79      9.68 o 
   9   0  14      269.78      283.78     19.37 o 
  10   0  14        9.22        4.63      5.89 o 
  11   0  14      283.28      319.57     23.16 o 
 -11   1  14       19.68       16.64      4.91 o 
 -10   1  14       10.14       16.26      4.63 o 
  -9   1  14        0.98        1.93      2.89 o 
  -8   1  14       23.88       14.91      3.46 o 
  -7   1  14       83.78       70.29      8.93 o 
  -6   1  14       57.01       71.68      8.93 o 
  -5   1  14       53.36       52.17      4.72 o 
  -4   1  14       59.75       71.47      4.87 o 
  -3   1  14      394.22      426.75      8.99 o 
  -2   1  14      493.47      454.72      9.23 o 
  -1   1  14      104.75       76.03      3.45 o 
   0   1  14       80.79      143.73      4.41 o 
   1   1  14       95.75       98.33      4.49 o 
   2   1  14       29.14       34.25      2.76 o 
   3   1  14      861.27      817.68     11.97 o 
   4   1  14      283.40      274.60      7.33 o 
   5   1  14      123.84      115.92      5.73 o 
   6   1  14        7.10        5.51      2.03 o 
   7   1  14       29.65       33.73      4.19 o 
   8   1  14        8.82        7.32      3.77 o 
   9   1  14        0.47        0.52      3.28 o 
  10   1  14        3.67        3.28      4.84 o 
  11   1  14        0.08        2.20      5.03 o 
 -10   2  14       68.01       66.64      7.14 o 
  -9   2  14       99.88       95.41      6.76 o 
  -8   2  14        0.04        2.74      2.64 o 
  -7   2  14        4.06        8.48      2.88 o 
  -6   2  14      625.15      673.39     13.22 o 
  -5   2  14      989.11     1018.12     16.77 o 
  -4   2  14       29.46       40.29      3.88 o 
  -3   2  14       10.06       15.65      3.71 o 
  -2   2  14      498.76      458.13     11.30 o 
  -1   2  14      361.91      370.89     12.22 o 
   0   2  14      715.69      716.28     14.46 o 
   1   2  14      355.28      372.40      7.85 o 
   2   2  14       10.87       12.63      2.13 o 
   3   2  14        3.10        2.13      1.66 o 
   4   2  14     1734.75     1766.07     23.56 o 
   5   2  14      154.11      171.84      9.12 o 
   6   2  14        6.70        9.41      3.53 o 
   7   2  14        5.21        8.52      4.20 o 
   8   2  14       26.75       30.12      5.48 o 
   9   2  14        5.55        6.69      5.45 o 
  10   2  14      131.14      138.24     13.40 o 
 -10   3  14       12.62       15.20      5.00 o 
  -9   3  14        2.09        2.45      3.35 o 
  -8   3  14       57.97       58.60      6.22 o 
  -7   3  14      224.11      204.47      8.56 o 
  -6   3  14        5.65        8.15      4.36 o 
  -5   3  14      790.68      754.75     24.87 o 
  -4   3  14       87.92       94.78      8.10 o 
  -3   3  14       27.50       25.93      4.96 o 
  -2   3  14       74.87       66.36      5.83 o 
  -1   3  14      177.59      149.42      8.08 o 
   0   3  14        1.91       10.50      3.89 o 
   1   3  14      167.93      182.86     15.68 o 
   2   3  14      201.55      276.53      9.49 o 
   3   3  14       72.66       91.89      6.40 o 
   4   3  14        4.28       10.41      3.10 o 
   5   3  14        1.24        1.17      2.72 o 
   6   3  14       19.41       25.53      4.32 o 
   7   3  14        0.12       -0.19      4.92 o 
   8   3  14       35.94       29.50      6.26 o 
   9   3  14       33.83       55.94      7.56 o 
  10   3  14        1.16        5.89      5.95 o 
  -9   4  14        3.37        2.83      5.01 o 
  -8   4  14        2.59        5.31      4.87 o 
  -7   4  14      120.74       83.12      8.66 o 
  -6   4  14      429.36      445.44     16.68 o 
  -5   4  14      304.72      329.49     14.23 o 
  -4   4  14      355.70      348.74     20.47 o 
  -3   4  14        0.41        4.49      4.13 o 
  -2   4  14     1020.75      945.49     21.27 o 
  -1   4  14      418.64      405.38     12.25 o 
   0   4  14      385.18      379.86     11.79 o 
   1   4  14        0.69       -0.20      2.57 o 
   2   4  14       66.16       39.92      5.17 o 
   3   4  14        1.88        4.74      3.38 o 
   4   4  14      752.74      762.69     15.29 o 
   5   4  14      845.56      874.46     16.59 o 
   6   4  14        1.23       -2.07      3.90 o 
   7   4  14       29.75       25.55      5.82 o 
   8   4  14        9.49        9.02      5.34 o 
  -7   5  14       10.74        5.08      5.26 o 
  -6   5  14        0.36        0.04      4.51 o 
  -5   5  14       37.90       34.63      6.70 o 
  -4   5  14        0.02       -1.81      5.79 o 
  -3   5  14       45.13       36.76      6.55 o 
  -2   5  14      186.02      165.70      9.93 o 
  -1   5  14       87.20       92.13      7.56 o 
   0   5  14        5.59       10.93      4.15 o 
   1   5  14      125.12      126.46     12.84 o 
   2   5  14        7.69        8.98      4.15 o 
   3   5  14      459.96      492.51     18.81 o 
   4   5  14       11.79       13.72      4.07 o 
   5   5  14       28.42       31.77      4.89 o 
   6   5  14        3.30        8.85      5.43 o 
   7   5  14       85.25       94.74      9.83 o 
  -4   6  14       51.39       65.59      8.55 o 
  -3   6  14        1.47        2.21      4.85 o 
  -2   6  14       26.07       30.86      6.38 o 
  -1   6  14      378.56      356.36     12.98 o 
   0   6  14      141.38      142.79      9.74 o 
   1   6  14       16.42        7.14      3.56 o 
   2   6  14       58.81       62.63      8.17 o 
   3   6  14       19.41       20.93      7.57 o 
   4   6  14       57.55       53.42      6.06 o 
 -10   1  15       55.42       62.17      7.09 o 
  -9   1  15       13.56       16.97      4.42 o 
  -8   1  15      760.86      798.05     16.78 o 
  -7   1  15     1048.85     1067.22     19.75 o 
  -6   1  15      196.34      220.47      8.55 o 
  -5   1  15      527.97      492.58     13.61 o 
  -4   1  15      450.65      408.80     17.46 o 
  -3   1  15       70.86       68.06      5.82 o 
  -2   1  15       28.06       35.20      4.07 o 
  -1   1  15     1416.29     1509.13     19.94 o 
   0   1  15       31.96       33.18      2.68 o 
   1   1  15      224.17      226.05      5.62 o 
   2   1  15     1527.02     1522.50     16.97 o 
   3   1  15       56.31       60.94      3.52 o 
   4   1  15        6.42        6.79      2.17 o 
   5   1  15       99.37      114.04      5.67 o 
   6   1  15       99.02      116.62      5.50 o 
   7   1  15      247.37      214.12      9.42 o 
   8   1  15       24.42       33.77      5.30 o 
   9   1  15      251.27      265.46     12.49 o 
  10   1  15       60.79       57.63      7.20 o 
 -10   2  15       44.73       42.45      6.28 o 
  -9   2  15       99.91       78.85      6.18 o 
  -8   2  15        0.97        2.71      2.71 o 
  -7   2  15      204.53      204.46      9.15 o 
  -6   2  15        8.06       13.63      3.30 o 
  -5   2  15       59.17       47.93      4.51 o 
  -4   2  15        2.44       -0.02      2.26 o 
  -3   2  15        5.97       -2.95      2.95 o 
  -2   2  15       86.49       45.94      4.77 o 
  -1   2  15      139.88       96.66      6.30 o 
   0   2  15      172.18      231.80      9.24 o 
   1   2  15       78.93       97.76      6.35 o 
   2   2  15       40.27       39.51      3.85 o 
   3   2  15       40.47       28.30      3.67 o 
   4   2  15      103.70      111.57      7.91 o 
   5   2  15      340.72      334.37     10.29 o 
   6   2  15      322.81      302.00      9.96 o 
   7   2  15        0.08        1.54      4.02 o 
   8   2  15       20.41       20.07      5.22 o 
   9   2  15       62.60       71.49      9.97 o 
  10   2  15       26.10       14.43      6.65 o 
  -9   3  15        4.70       18.26      5.62 o 
  -8   3  15      188.16      215.44     15.15 o 
  -7   3  15       30.56       46.18      5.62 o 
  -6   3  15      318.48      328.65     10.91 o 
  -5   3  15      137.09      112.62     13.35 o 
  -4   3  15     2143.06     2142.75     38.48 o 
  -3   3  15        0.12       -3.09      3.30 o 
  -2   3  15      339.78      314.80     12.67 o 
  -1   3  15      104.26       88.31     13.92 o 
   0   3  15       53.08       49.41      5.24 o 
   1   3  15        2.74        1.65      3.05 o 
   2   3  15      363.55      344.61     10.56 o 
   3   3  15      204.98      208.87      9.65 o 
   4   3  15        4.02        7.40      3.14 o 
   5   3  15       56.36       71.56      5.50 o 
   6   3  15      236.20      249.42     14.83 o 
   7   3  15        8.87        8.34      5.06 o 
   8   3  15        2.53       -1.25      3.97 o 
   9   3  15        3.93        1.46      4.50 o 
  -8   4  15       13.60       25.02      6.15 o 
  -7   4  15        5.21       -0.44      5.46 o 
  -6   4  15       16.25       32.07      6.24 o 
  -5   4  15       71.80       61.00      7.60 o 
  -4   4  15      647.33      626.18     18.45 o 
  -3   4  15        9.62       12.47      4.76 o 
  -2   4  15      267.02      281.06     10.52 o 
  -1   4  15       52.98       61.66      6.18 o 
   0   4  15        5.80       -0.01      3.40 o 
   1   4  15      430.22      468.40     26.25 o 
   2   4  15      113.29      132.49      8.81 o 
   3   4  15      186.86      202.42     10.14 o 
   4   4  15       15.46       14.47      3.97 o 
   5   4  15     1319.10     1286.45     21.56 o 
   6   4  15       23.87       18.93      5.56 o 
   7   4  15       24.92       21.40      5.65 o 
   8   4  15        0.00        2.73      4.81 o 
  -6   5  15       30.34       49.70      7.74 o 
  -5   5  15        9.35        1.02      4.64 o 
  -4   5  15        0.83        0.20      4.91 o 
  -3   5  15      447.39      432.32     15.71 o 
  -2   5  15       87.57      104.22      8.11 o 
  -1   5  15       13.94       18.30      4.73 o 
   0   5  15       15.68        8.32      5.41 o 
   1   5  15       49.79       52.69      7.18 o 
   2   5  15      231.76      225.40     14.34 o 
   3   5  15       14.22       27.96      5.11 o 
   4   5  15        0.82       -2.55      3.62 o 
   5   5  15      126.80      130.68     12.73 o 
   6   5  15       22.96       15.25      5.82 o 
  -3   6  15       44.73       52.27      7.79 o 
  -2   6  15       59.64       64.49      7.44 o 
  -1   6  15        0.40        1.78      4.21 o 
   0   6  15      105.89      117.32      9.03 o 
   1   6  15      134.20      165.76     12.29 o 
   2   6  15        3.31       -0.44      4.38 o 
   3   6  15       84.55       93.17      7.55 o 
 -10   0  16      417.95      376.83     27.37 o 
  -9   0  16       86.34       76.28      9.35 o 
  -8   0  16      263.68      247.29     14.15 o 
  -7   0  16       18.33       21.47      8.00 o 
  -6   0  16      658.22      598.19     18.26 o 
  -5   0  16       80.54       98.39      8.39 o 
  -4   0  16       60.69       75.20      7.48 o 
  -3   0  16     2915.79     2888.42     53.00 o 
  -2   0  16      274.71      247.25     18.28 o 
  -1   0  16        5.75        3.15      2.81 o 
   0   0  16       23.15       23.92      3.71 o 
   1   0  16      637.99      658.69     16.13 o 
   2   0  16      121.04      153.68      7.28 o 
   3   0  16      340.83      351.68      9.41 o 
   4   0  16     2520.52     2457.38     33.88 o 
   5   0  16       14.80       19.21      4.12 o 
   6   0  16      764.47      713.85     17.20 o 
   7   0  16      139.42      154.25     12.74 o 
   8   0  16       52.51       54.31     10.53 o 
   9   0  16       27.38        8.84      7.16 o 
  10   0  16        2.98       15.58      8.00 o 
 -10   1  16       16.72       19.11      5.82 o 
  -9   1  16       95.75       92.22      8.82 o 
  -8   1  16       79.19       80.87      6.67 o 
  -7   1  16       46.87       62.45      5.68 o 
  -6   1  16       47.84       28.40      5.10 o 
  -5   1  16      168.43      132.13      8.34 o 
  -4   1  16      339.15      358.74     11.65 o 
  -3   1  16      104.42       99.27      7.19 o 
  -2   1  16        0.21        1.45      2.49 o 
  -1   1  16        2.78        8.45      2.39 o 
   0   1  16        7.47       10.31      2.15 o 
   1   1  16       30.77       25.30      2.69 o 
   2   1  16      711.31      754.71     10.65 o 
   3   1  16      289.46      284.07      6.49 o 
   4   1  16      112.78      118.15      5.03 o 
   5   1  16      820.58      853.97     13.36 o 
   6   1  16      364.22      353.46      9.04 o 
   7   1  16      103.40      100.42      6.67 o 
   8   1  16      260.65      237.74     13.45 o 
   9   1  16       17.45        5.18      4.05 o 
  10   1  16       55.81       91.00     19.58 o 
 -10   2  16       68.11       66.30      7.16 o 
  -9   2  16      127.33      159.44      9.43 o 
  -8   2  16      128.96      132.91      7.43 o 
  -7   2  16      129.99      132.21      7.15 o 
  -6   2  16       33.32       43.36      4.47 o 
  -5   2  16       11.73        7.63      3.04 o 
  -4   2  16      129.01      158.41      7.04 o 
  -3   2  16        1.98       -1.02      2.98 o 
  -2   2  16      141.49      163.85     10.45 o 
  -1   2  16        0.82        2.24      3.08 o 
   0   2  16      156.06      186.48      8.78 o 
   1   2  16       16.11       15.32      4.57 o 
   2   2  16      444.57      475.06     15.07 o 
   3   2  16      391.77      408.41     13.03 o 
   4   2  16      137.39      135.04     15.47 o 
   5   2  16     1129.54     1145.98     24.11 o 
   6   2  16       56.45       55.36      5.64 o 
   7   2  16      450.56      433.04     15.13 o 
   8   2  16      216.24      256.46     22.14 o 
   9   2  16       50.57       51.94      9.08 o 
  -9   3  16        0.01       -4.38      4.38 o 
  -8   3  16       26.69       24.00      5.82 o 
  -7   3  16      309.23      295.27     11.18 o 
  -6   3  16       29.55       35.85      5.29 o 
  -5   3  16      105.18      106.67      8.90 o 
  -4   3  16      134.73      105.96      8.90 o 
  -3   3  16       29.91       41.18      6.28 o 
  -2   3  16      110.38      148.30     15.13 o 
  -1   3  16      219.50      236.61     16.90 o 
   0   3  16       32.39       42.98      5.89 o 
   1   3  16      155.93      146.76      8.30 o 
   2   3  16        3.24        3.02      3.27 o 
   3   3  16       74.68       84.75     10.12 o 
   4   3  16      116.00      115.60      7.10 o 
   5   3  16       43.09       35.47      5.02 o 
   6   3  16        0.08       -3.50      3.88 o 
   7   3  16       14.58       14.86      5.69 o 
   8   3  16        0.65        2.77      4.61 o 
   9   3  16       18.33       23.35      6.07 o 
  -8   4  16       70.92       55.31      8.20 o 
  -7   4  16       67.86       59.45      6.97 o 
  -6   4  16      352.78      328.96     14.68 o 
  -5   4  16      141.13      115.50      9.80 o 
  -4   4  16       73.57       96.17      8.99 o 
  -3   4  16       59.66       62.23      7.48 o 
  -2   4  16       14.88       26.10      4.96 o 
  -1   4  16       55.87       44.75      5.57 o 
   0   4  16        2.74        6.26      3.73 o 
   1   4  16       11.11       11.77      4.28 o 
   2   4  16      127.07      119.83      8.21 o 
   3   4  16      166.64      181.34      9.74 o 
   4   4  16      271.53      267.93     10.02 o 
   5   4  16        0.90        4.33      3.31 o 
   6   4  16       65.27       78.93      8.74 o 
   7   4  16      104.31      119.68     10.77 o 
  -6   5  16       69.75       63.22      8.49 o 
  -5   5  16       74.05       70.78      8.73 o 
  -4   5  16       50.61       51.11      7.57 o 
  -3   5  16       79.88       88.18      9.11 o 
  -2   5  16        0.01        0.88      3.82 o 
  -1   5  16       48.13       55.98      6.65 o 
   0   5  16       23.37       31.66      5.50 o 
   1   5  16      146.97      153.75     11.28 o 
   2   5  16        9.60        8.92      4.88 o 
   3   5  16      685.26      677.16     19.89 o 
   4   5  16        6.76        3.68      3.79 o 
   5   5  16        7.08       14.88      4.27 o 
   6   5  16       13.14       39.59      7.48 o 
  -2   6  16        0.10       -0.14      4.11 o 
  -1   6  16        2.08       -0.06      4.38 o 
   0   6  16        3.48        1.83      4.40 o 
   1   6  16       23.81       16.12      4.32 o 
   2   6  16        0.89        2.58      5.04 o 
 -10   1  17      129.46      123.30     13.84 o 
  -9   1  17       17.27       13.25      4.81 o 
  -8   1  17       10.09        9.07      3.87 o 
  -7   1  17       72.00       61.39      5.77 o 
  -6   1  17      183.00      174.79      8.76 o 
  -5   1  17      534.41      569.67     15.43 o 
  -4   1  17       79.50       81.85      6.80 o 
  -3   1  17       54.46       46.73      5.43 o 
  -2   1  17      161.45      168.46      7.85 o 
  -1   1  17      221.51      253.78      8.41 o 
   0   1  17      133.22      156.32     12.64 o 
   1   1  17     1057.63     1070.12     16.07 o 
   2   1  17     1217.99     1192.77     14.73 o 
   3   1  17      499.26      477.48      9.50 o 
   4   1  17     1637.21     1672.45     19.51 o 
   5   1  17      506.13      487.61      9.13 o 
   6   1  17       26.17       31.08      3.27 o 
   7   1  17       84.14       84.96      6.42 o 
   8   1  17       17.38       18.50      5.80 o 
   9   1  17       24.16       41.68     15.37 o 
  -9   2  17        0.70       -1.01      3.96 o 
  -8   2  17       10.16        5.17      3.59 o 
  -7   2  17       57.36       65.47      7.56 o 
  -6   2  17      158.15      145.96      7.41 o 
  -5   2  17       30.45       40.84      4.41 o 
  -4   2  17       72.11       78.25      6.34 o 
  -3   2  17       13.12       20.64      4.01 o 
  -2   2  17        2.50        1.69      2.63 o 
  -1   2  17       99.55       82.75      6.24 o 
   0   2  17        6.85       -2.20      2.79 o 
   1   2  17        1.78       -0.94      2.97 o 
   2   2  17        1.11        6.79      4.16 o 
   3   2  17       12.15        9.82      4.12 o 
   4   2  17      196.07      186.17      9.28 o 
   5   2  17       21.43       24.91      5.57 o 
   6   2  17       60.60       55.93      7.66 o 
   7   2  17        3.28        6.49      4.71 o 
   8   2  17       72.59       60.61      8.43 o 
   9   2  17       12.41       17.65     11.79 o 
  -8   3  17       12.93       21.73      5.91 o 
  -7   3  17      323.65      295.76     11.44 o 
  -6   3  17      235.48      293.05     11.73 o 
  -5   3  17      218.01      238.71     11.08 o 
  -4   3  17        0.05        2.44      4.08 o 
  -3   3  17        1.80        2.68      5.49 o 
  -2   3  17       64.97       62.85      6.18 o 
  -1   3  17       25.29       26.90      6.55 o 
   0   3  17     1031.50     1092.47     21.10 o 
   1   3  17       34.76       42.67      5.91 o 
   2   3  17     1067.26     1014.61     23.01 o 
   3   3  17        0.03        1.70      3.34 o 
   4   3  17      382.60      389.76     10.74 o 
   5   3  17       34.77       44.78      5.52 o 
   6   3  17      182.22      231.96     13.43 o 
   7   3  17      246.68      295.80     15.34 o 
   8   3  17        8.32        7.74      5.07 o 
  -7   4  17      558.86      503.98     15.62 o 
  -6   4  17       88.61       99.45      9.63 o 
  -5   4  17      223.79      223.07     13.53 o 
  -4   4  17        4.03        4.70      4.52 o 
  -3   4  17        5.64        7.24      4.61 o 
  -2   4  17       19.75       20.79      4.82 o 
  -1   4  17      128.28      149.43      9.31 o 
   0   4  17       74.45       77.86      6.98 o 
   1   4  17      575.51      511.14     14.65 o 
   2   4  17      160.17      171.33      9.78 o 
   3   4  17        1.02        8.47      3.98 o 
   4   4  17       25.07       33.49      4.85 o 
   5   4  17       52.71       64.30      6.08 o 
   6   4  17        0.57       -0.22      4.61 o 
   7   4  17        6.00        6.79      5.25 o 
  -5   5  17       41.29       57.84     13.53 o 
  -4   5  17      100.68      112.47     10.20 o 
  -3   5  17       44.99       61.47      7.94 o 
  -2   5  17       13.53       10.35      4.43 o 
  -1   5  17       77.90       84.13      7.84 o 
   0   5  17      157.52      201.19     11.26 o 
   1   5  17      217.50      209.26     22.85 o 
   2   5  17       29.07       24.21      5.41 o 
   3   5  17      120.27      115.94      7.88 o 
   4   5  17       37.68       37.96      5.29 o 
   5   5  17      453.81      464.31     15.06 o 
  -9   0  18       47.38       54.93      8.87 o 
  -8   0  18        0.03       -0.07      5.05 o 
  -7   0  18     1039.91     1019.75     39.58 o 
  -6   0  18      396.20      341.04     21.05 o 
  -5   0  18       25.90       37.89      9.26 o 
  -4   0  18      450.30      431.14     23.58 o 
  -3   0  18       19.60       19.37      7.58 o 
  -2   0  18        8.88        6.92      3.95 o 
  -1   0  18      950.75      950.49     19.00 o 
   0   0  18     1609.76     1587.90     34.67 o 
   1   0  18      329.36      318.20     10.53 o 
   2   0  18     4212.25     4248.96     61.48 o 
   3   0  18       28.10       39.81      4.47 o 
   4   0  18       22.15       17.90      3.63 o 
   5   0  18      172.81      159.92     12.82 o 
   6   0  18        1.61        0.87      3.30 o 
   7   0  18        9.14        2.08      4.44 o 
   8   0  18       16.33       22.24      9.05 o 
   9   0  18      711.10      777.66     26.07 o 
  -9   1  18       52.33       55.77      7.55 o 
  -8   1  18        1.05       -0.03      3.97 o 
  -7   1  18       62.94       61.12      5.92 o 
  -6   1  18       11.75       25.65      4.41 o 
  -5   1  18        0.42        2.24      3.70 o 
  -4   1  18       18.18       11.48      4.21 o 
  -3   1  18       16.89       21.98      4.61 o 
  -2   1  18        2.20        4.23      2.98 o 
  -1   1  18       65.97       65.27      5.33 o 
   0   1  18       32.02       38.73      4.63 o 
   1   1  18      180.62      190.30      8.42 o 
   2   1  18      393.28      407.37      8.59 o 
   3   1  18        2.04        6.29      2.43 o 
   4   1  18        0.71        1.77      2.23 o 
   5   1  18       23.68       26.77      3.47 o 
   6   1  18      146.80      141.46      6.61 o 
   7   1  18        1.52        1.21      3.27 o 
   8   1  18       52.64       37.12      7.43 o 
   9   1  18       22.82       19.17     13.47 o 
  -9   2  18       29.22       20.48      7.48 o 
  -8   2  18      246.99      292.00     13.04 o 
  -7   2  18        1.54        7.65      3.97 o 
  -6   2  18      169.62      188.30     10.18 o 
  -5   2  18       73.19       59.10      5.91 o 
  -4   2  18       11.26       20.69      4.23 o 
  -3   2  18       35.53       31.99      4.73 o 
  -2   2  18      393.00      366.32      9.92 o 
  -1   2  18      227.31      220.65      8.58 o 
   0   2  18      189.98      169.18      8.70 o 
   1   2  18       14.00       11.53      4.64 o 
   2   2  18      119.68      116.39     11.96 o 
   3   2  18      168.68      165.82     15.27 o 
   4   2  18      103.88      104.23      7.33 o 
   5   2  18      267.23      256.93     10.94 o 
   6   2  18        0.43        4.00      2.78 o 
   7   2  18       78.84       76.96      8.14 o 
   8   2  18       21.04       23.11      5.69 o 
  -8   3  18       17.52       19.83      7.04 o 
  -7   3  18       32.76       33.17      5.52 o 
  -6   3  18       38.78       30.20      5.29 o 
  -5   3  18       42.21       54.66      6.87 o 
  -4   3  18      143.98      166.76      9.51 o 
  -3   3  18       11.58        6.89      4.44 o 
  -2   3  18       54.00       80.27      6.72 o 
  -1   3  18        4.83        9.04      3.86 o 
   0   3  18        4.93        0.57      3.57 o 
   1   3  18      322.34      382.96     11.96 o 
   2   3  18       45.74       50.21      6.55 o 
   3   3  18      125.07      142.79      8.62 o 
   4   3  18       25.36       35.51      5.26 o 
   5   3  18       64.30       59.98      7.23 o 
   6   3  18        5.87        8.82      4.78 o 
   7   3  18        0.03        5.30      4.78 o 
   8   3  18        9.80       24.47      6.40 o 
  -6   4  18        1.65       -4.12      4.12 o 
  -5   4  18       87.38       75.91      8.82 o 
  -4   4  18       61.20       54.41      7.48 o 
  -3   4  18       10.83       11.93      5.41 o 
  -2   4  18      486.31      480.71     14.77 o 
  -1   4  18       24.20       43.17      5.98 o 
   0   4  18      369.01      358.88     12.25 o 
   1   4  18       59.62       84.88      7.34 o 
   2   4  18      297.30      294.87     11.88 o 
   3   4  18       15.93       21.21      4.97 o 
   4   4  18       55.65       82.47      6.66 o 
   5   4  18      154.35      166.00      9.38 o 
   6   4  18        0.02        4.56      4.75 o 
  -4   5  18        9.61        6.91      5.38 o 
  -3   5  18        3.33        3.43      5.00 o 
  -2   5  18       72.83       88.76      8.04 o 
  -1   5  18      102.09       91.76      8.75 o 
   0   5  18       82.79       69.86     10.15 o 
   1   5  18        2.48        6.16      4.74 o 
   2   5  18        0.18        5.70      4.37 o 
   3   5  18       93.14      124.79     12.76 o 
   4   5  18       53.85       55.39      6.32 o 
  -8   1  19      224.68      211.86     12.23 o 
  -7   1  19        1.24        0.08      3.94 o 
  -6   1  19        3.70       -0.31      5.43 o 
  -5   1  19        2.56       -2.97      3.52 o 
  -4   1  19      255.67      227.22     14.32 o 
  -3   1  19      354.85      333.03     13.10 o 
  -2   1  19       51.68       41.80      4.74 o 
  -1   1  19       67.76       86.11      7.11 o 
   0   1  19      142.03      157.59     13.37 o 
   1   1  19        0.74        6.50      3.39 o 
   2   1  19      389.12      406.03     11.40 o 
   3   1  19      362.78      368.65     10.93 o 
   4   1  19       12.76       17.12      3.13 o 
   5   1  19      128.46      125.20      6.21 o 
   6   1  19        0.93        3.61      2.74 o 
   7   1  19       45.84       42.44      5.31 o 
   8   1  19      100.52      127.96     10.10 o 
  -8   2  19      204.70      203.09     12.07 o 
  -7   2  19       25.54       31.33      6.19 o 
  -6   2  19      311.18      300.11     12.38 o 
  -5   2  19       69.45       77.95      6.99 o 
  -4   2  19        0.06        2.07      3.33 o 
  -3   2  19       55.53       58.81      5.86 o 
  -2   2  19       11.55       12.86      3.52 o 
  -1   2  19        1.03        5.31      3.35 o 
   0   2  19       50.67       55.01      5.69 o 
   1   2  19      166.82      169.16      9.04 o 
   2   2  19       57.75       61.27      7.89 o 
   3   2  19        1.83        2.98      3.87 o 
   4   2  19        3.59        5.73      3.68 o 
   5   2  19        0.02        2.65      3.52 o 
   6   2  19        3.85        3.10      3.15 o 
   7   2  19       20.21       16.37      5.60 o 
   8   2  19      205.39      233.52     14.65 o 
  -7   3  19       28.27       28.57      5.71 o 
  -6   3  19       53.89       54.89      6.49 o 
  -5   3  19      269.10      281.67     12.29 o 
  -4   3  19       93.94      110.01      8.09 o 
  -3   3  19      147.78      152.72     14.02 o 
  -2   3  19      354.53      333.06     16.47 o 
  -1   3  19       82.26       92.72      7.41 o 
   0   3  19      170.26      159.51      9.72 o 
   1   3  19        3.41       -0.76      3.39 o 
   2   3  19        4.37        2.68      5.89 o 
   3   3  19       23.94       14.93      8.09 o 
   4   3  19      540.29      479.32     30.94 o 
   5   3  19        0.22       -3.41      3.41 o 
   6   3  19       38.80       51.29      7.53 o 
   7   3  19       25.20       19.23      5.71 o 
  -5   4  19      118.11      121.87     10.75 o 
  -4   4  19        1.00        5.57      4.88 o 
  -3   4  19        1.26        4.08      4.44 o 
  -2   4  19      109.22       97.66      9.22 o 
  -1   4  19       35.39       28.32      5.29 o 
   0   4  19        0.04       -3.51      3.51 o 
   1   4  19      182.82      212.27     13.35 o 
   2   4  19       46.95       40.55      8.63 o 
   3   4  19       89.68       95.66      7.97 o 
   4   4  19       43.56       51.55      6.18 o 
   5   4  19        7.99        7.57      4.57 o 
  -2   5  19        1.37        0.31      4.62 o 
  -1   5  19        0.42       14.42      4.94 o 
   0   5  19        0.89       -3.21      4.80 o 
   1   5  19        6.62       13.05      4.75 o 
   2   5  19        4.32        8.63      4.42 o 
  -8   0  20        8.41       19.72     13.05 o 
  -7   0  20       24.32       34.10     10.53 o 
  -6   0  20       23.91       32.00      9.68 o 
  -5   0  20      689.84      604.61     29.47 o 
  -4   0  20        9.57        1.68      6.74 o 
  -3   0  20      457.77      427.35     24.84 o 
  -2   0  20       26.10       24.42      9.26 o 
  -1   0  20      188.81      237.46     21.89 o 
   0   0  20      365.28      409.25     24.00 o 
   1   0  20       21.61       32.35      6.53 o 
   2   0  20      467.83      440.61     19.79 o 
   3   0  20      927.82      817.11     16.35 o 
   4   0  20      469.78      491.47     12.62 o 
   5   0  20        4.58        4.89      3.91 o 
   6   0  20      420.13      393.97     13.42 o 
   7   0  20        9.39        5.24      4.85 o 
   8   0  20       88.96       82.15      9.81 o 
  -8   1  20        2.26        8.02      7.64 o 
  -7   1  20       13.05        4.49      4.48 o 
  -6   1  20       29.24       30.26      5.97 o 
  -5   1  20       47.07       44.21      7.59 o 
  -4   1  20       88.07       93.40     10.11 o 
  -3   1  20        4.03        2.85      3.62 o 
  -2   1  20        0.08       -2.76      2.88 o 
  -1   1  20       53.89       60.22      5.51 o 
   0   1  20       42.96       33.55      4.60 o 
   1   1  20       55.21       61.77      5.71 o 
   2   1  20       24.33       29.85      4.52 o 
   3   1  20      470.54      479.20     11.43 o 
   4   1  20       64.25       56.35      5.79 o 
   5   1  20       18.12        6.73      3.54 o 
   6   1  20      152.82      156.73      7.64 o 
   7   1  20       88.57      102.92      7.58 o 
   8   1  20       17.90       25.83      6.81 o 
  -7   2  20      234.34      240.33     13.20 o 
  -6   2  20      537.43      517.73     16.68 o 
  -5   2  20       36.93       57.15      7.21 o 
  -4   2  20       74.38       63.06      7.21 o 
  -3   2  20        2.86       -0.84      3.89 o 
  -2   2  20        7.05       13.43      4.04 o 
  -1   2  20       11.80        8.53      3.71 o 
   0   2  20       62.29       78.35      6.55 o 
   1   2  20      216.35      234.32     10.40 o 
   2   2  20      302.85      300.43     14.10 o 
   3   2  20       47.78       35.60      5.16 o 
   4   2  20        0.02       -3.09      3.09 o 
   5   2  20       30.68       27.90      4.40 o 
   6   2  20        0.56        3.06      3.37 o 
   7   2  20      187.36      198.36     10.97 o 
  -6   3  20       79.11       98.41      8.81 o 
  -5   3  20       51.01       62.31      6.86 o 
  -4   3  20       43.64       46.25      9.28 o 
  -3   3  20        5.05       10.29      4.36 o 
  -2   3  20       16.09       15.53      4.60 o 
  -1   3  20      125.86      126.03      8.50 o 
   0   3  20       88.58       99.26     12.82 o 
   1   3  20       22.84       23.79      4.88 o 
   2   3  20       33.02       41.12      8.70 o 
   3   3  20      103.44       98.32      9.06 o 
   4   3  20        0.28        3.99      3.39 o 
   5   3  20        1.39        2.52      3.93 o 
   6   3  20        6.46        9.39      5.13 o 
  -4   4  20      112.37      144.48     11.50 o 
  -3   4  20       20.77       33.69      6.85 o 
  -2   4  20        4.09        7.57      4.19 o 
  -1   4  20        2.36        2.39      3.03 o 
   0   4  20        5.50        1.88      4.56 o 
   1   4  20       62.81       78.67      7.50 o 
   2   4  20      167.28      143.69      9.44 o 
   3   4  20        0.24        4.00      3.92 o 
   4   4  20        0.02       -0.38      3.91 o 
  -7   1  21       38.72       35.24      6.24 o 
  -6   1  21       29.10       37.74      6.26 o 
  -5   1  21      200.79      189.37     17.05 o 
  -4   1  21        6.69        9.76      5.45 o 
  -3   1  21       82.42       95.71     10.41 o 
  -2   1  21       21.47       26.53      5.22 o 
  -1   1  21      149.87      133.98     13.73 o 
   0   1  21      500.55      466.65     18.82 o 
   1   1  21      130.03      115.10      7.52 o 
   2   1  21      175.05      171.59      8.98 o 
   3   1  21       53.54       45.36      4.87 o 
   4   1  21      210.85      218.65      9.32 o 
   5   1  21      291.23      278.35     11.62 o 
   6   1  21      105.89       92.48      6.62 o 
   7   1  21        3.67        5.73      4.51 o 
  -6   2  21        3.87        7.36      6.40 o 
  -5   2  21        1.32        0.11      4.45 o 
  -4   2  21       31.42       33.09      6.05 o 
  -3   2  21       63.72       65.03      7.30 o 
  -2   2  21       68.65       74.02      6.65 o 
  -1   2  21      118.90      130.26     14.22 o 
   0   2  21       20.01       20.82      4.60 o 
   1   2  21        4.86        3.56      3.66 o 
   2   2  21        8.17        5.84      3.95 o 
   3   2  21        0.38       -3.13      3.13 o 
   4   2  21      127.47      120.65      7.41 o 
   5   2  21        5.36        6.69      3.72 o 
   6   2  21        0.03       -3.00      3.65 o 
  -5   3  21       60.97       57.87      6.89 o 
  -4   3  21       13.86        6.49      4.36 o 
  -3   3  21        2.16        3.06      3.98 o 
  -2   3  21      114.05      104.27      7.86 o 
  -1   3  21       14.73       13.62      4.57 o 
   0   3  21      317.57      287.24     21.27 o 
   1   3  21       64.29       58.05      7.63 o 
   2   3  21        4.89        9.42      5.22 o 
   3   3  21        2.48        3.11      4.61 o 
   4   3  21       29.92       30.88      5.52 o 
   5   3  21      258.97      271.44     14.72 o 
  -3   4  21       94.57       99.33      9.77 o 
  -2   4  21        1.94       -0.93      3.92 o 
  -1   4  21       13.79        4.05      4.15 o 
   0   4  21       34.09       31.97      5.62 o 
   1   4  21       13.09       12.26      5.21 o 
   2   4  21       21.37       21.47      5.29 o 
   3   4  21      105.84       98.43      7.66 o 
  -6   0  22       23.69       26.10     10.53 o 
  -5   0  22        3.55        5.05      7.16 o 
  -4   0  22       24.55        9.68      7.58 o 
  -3   0  22      233.14      197.05     20.63 o 
  -2   0  22       95.31       80.42     13.89 o 
  -1   0  22       90.45       72.42     13.05 o 
   0   0  22      318.41      312.83     22.31 o 
   1   0  22      982.75     1011.33     41.68 o 
   2   0  22      430.33      453.88     26.95 o 
   3   0  22      749.12      738.97     23.47 o 
   4   0  22       22.83       11.79      8.42 o 
   5   0  22       11.26       10.53      8.42 o 
   6   0  22      105.26      142.74     12.50 o 
  -6   1  22        0.00       -1.89      5.06 o 
  -5   1  22       51.57       47.02     14.74 o 
  -4   1  22       41.96       39.39      7.89 o 
  -3   1  22      177.29      191.67     14.58 o 
  -2   1  22       26.23       21.03      6.40 o 
  -1   1  22      126.75      151.43     13.47 o 
   0   1  22       54.35       61.11      7.17 o 
   1   1  22      139.47      128.38      8.11 o 
   2   1  22       29.39       24.15      5.35 o 
   3   1  22       29.32       32.49      4.60 o 
   4   1  22       71.02       69.43      5.77 o 
   5   1  22       13.39       13.80      3.93 o 
   6   1  22       91.08      102.48      6.96 o 
  -6   2  22       24.24       24.83      9.26 o 
  -5   2  22       19.01       16.60      6.83 o 
  -4   2  22        4.82        5.58      4.58 o 
  -3   2  22       17.50       10.81      4.82 o 
  -2   2  22      189.73      162.77     11.55 o 
  -1   2  22        0.03       -2.36      3.52 o 
   0   2  22       73.15       92.78      7.28 o 
   1   2  22        0.96        1.70      3.68 o 
   2   2  22       36.14       37.78      5.58 o 
   3   2  22      108.95      108.70      7.34 o 
   4   2  22       51.78       44.77      6.29 o 
   5   2  22        8.41        4.02      3.68 o 
  -4   3  22        0.06        3.43      4.18 o 
  -3   3  22        4.53        3.53      3.99 o 
  -2   3  22       12.17       13.76      3.97 o 
  -1   3  22       82.69       81.65     13.49 o 
   0   3  22        0.94        4.36      4.16 o 
   1   3  22       15.69       33.61      8.02 o 
   2   3  22       91.37      108.59      9.95 o 
   3   3  22       26.65       38.24      6.20 o 
   4   3  22        0.58       -0.60      4.41 o 
  -5   1  23       22.24       14.53      6.55 o 
  -4   1  23       53.63       43.73     16.84 o 
  -3   1  23       95.22      119.63     12.20 o 
  -2   1  23       17.81       27.12      7.29 o 
  -1   1  23      120.16      124.77     12.49 o 
   0   1  23      147.00      156.15     53.89 o 
   1   1  23      131.41      145.99     17.47 o 
   2   1  23       61.41       45.15      8.34 o 
   3   1  23      206.80      173.67      8.66 o 
   4   1  23        4.68        2.46      3.43 o 
   5   1  23       51.75       74.51      6.23 o 
  -4   2  23        0.13        5.70      5.75 o 
  -3   2  23       34.87       35.87      7.85 o 
  -2   2  23       26.02       30.66      5.14 o 
  -1   2  23        5.70        5.98      3.88 o 
   0   2  23       11.94        5.93      4.23 o 
   1   2  23        5.98        3.20      3.92 o 
   2   2  23       16.59       24.14      4.97 o 
   3   2  23      115.49      140.96      8.25 o 
   4   2  23        0.00       -0.61      3.44 o 
  -2   3  23       74.02       86.51      7.75 o 
  -1   3  23       35.32       30.25      5.53 o 
   0   3  23       22.70       16.98      5.08 o 
   1   3  23       54.74       69.29      7.35 o 
   2   3  23       39.94       31.49      5.64 o 
  -4   0  24        0.71       -6.32      6.32 o 
  -3   0  24        0.03        2.95      7.58 o 
  -2   0  24        1.63        0.84      8.00 o 
  -1   0  24       36.87       36.63     11.37 o 
   0   0  24      238.38      207.15     22.31 o 
   1   0  24      959.74      837.44     39.16 o 
   2   0  24      286.32      346.09     24.84 o 
   3   0  24       55.98       90.10     16.00 o 
   4   0  24      100.50      143.57     18.95 o 
  -4   1  24       90.82      110.67     12.16 o 
  -3   1  24        3.46       -1.36      5.33 o 
  -2   1  24        0.13        0.33      5.50 o 
  -1   1  24       37.08       36.45      8.04 o 
   0   1  24        0.09       -4.82      5.33 o 
   1   1  24       65.04       63.10      9.82 o 
   2   1  24       71.71       91.36     11.16 o 
   3   1  24        0.58       -4.03      4.37 o 
   4   1  24        6.76        9.57      5.53 o 
  -3   2  24        0.16       -1.72      5.89 o 
  -2   2  24      156.12      181.51     36.42 o 
  -1   2  24        4.23        4.67      8.00 o 
   0   2  24      121.66      130.52      8.83 o 
   1   2  24        4.59        1.09      4.25 o 
   2   2  24       69.51       46.50      6.15 o 
  -2   1  25      213.33      197.75     15.91 o 
  -1   1  25       13.98        6.09      6.10 o 
   0   1  25       12.14       36.98      8.27 o 
   1   1  25      108.41       96.63     11.76 o 
                                                 
